# Supplementary material for: Unraveling genetic causality between metformin and myocardial infarction on the basis of Mendelian randomization
Source: Front Endocrinol (Lausanne). 2024 May 3;15:1376464. doi: 10.3389/fendo.2024.1376464 (PMC11099286; doi:10.3389/fendo.2024.1376464)
Supplement: Supplementary Table 1 — Detailed information about 16 SNPs identified as IVs to assess the genetic association between metformin and outcomes of MI. [file Table_1.xlsx]

## Sheet: S1
Table S1 IVs used to assess the genetic association between metformin and MI
SNP	effect_allele.exposure	other_allele.exposure	effect_allele.outcome	other_allele.outcome	beta.exposure	beta.outcome	eaf.exposure	eaf.outcome	remove	palindromic	ambiguous	id.outcome	chr	pos	se.outcome	samplesize.outcome	pval.outcome	outcome	originalname.outcome	outcome.deprecated	mr_keep.outcome	data_source.outcome	samplesize.exposure	pval.exposure	se.exposure	chr.exposure	pos.exposure	id.exposure	exposure	mr_keep.exposure	pval_origin.exposure	data_source.exposure	action	mr_keep
rs10001190	G	A	G	A	0.0026373	4.0236e-05	0.632112	0.629952	FALSE	FALSE	FALSE	ukb-d-I9_MI	4	6284633	0.000334169	361194	0.904161	Myocardial infarction || id:ukb-d-I9_MI	Myocardial infarction	Myocardial infarction || ||	TRUE	igd	462933	3.90032e-15	0.000335655	4	6284633	ukb-b-14609	|| id:ukb-b-14609	TRUE	reported	igd	2	TRUE
rs10965246	C	T	C	T	-0.00429996	-0.000673711	0.176686	0.176897	FALSE	FALSE	FALSE	ukb-d-I9_MI	9	22132698	0.000423401	361194	0.111568	Myocardial infarction || id:ukb-d-I9_MI	Myocardial infarction	Myocardial infarction || ||	TRUE	igd	462933	4.30031e-24	0.000424723	9	22132698	ukb-b-14609	|| id:ukb-b-14609	TRUE	reported	igd	2	TRUE
rs11658063	G	C	G	C	-0.0026474	-8.7509e-05	0.602828	0.60297	FALSE	TRUE	FALSE	ukb-d-I9_MI	17	36103872	0.000332344	361194	0.792313	Myocardial infarction || id:ukb-d-I9_MI	Myocardial infarction	Myocardial infarction || ||	TRUE	igd	462933	1.99986e-15	0.000333353	17	36103872	ukb-b-14609	|| id:ukb-b-14609	TRUE	reported	igd	2	TRUE
rs1215468	G	A	G	A	-0.00292874	-0.000469871	0.291405	0.292961	FALSE	FALSE	FALSE	ukb-d-I9_MI	13	80707429	0.000356159	361194	0.187078	Myocardial infarction || id:ukb-d-I9_MI	Myocardial infarction	Myocardial infarction || ||	TRUE	igd	462933	2.70023e-16	0.00035782	13	80707429	ukb-b-14609	|| id:ukb-b-14609	TRUE	reported	igd	2	TRUE
rs13266634	T	C	T	C	-0.00254288	-0.000603435	0.309592	0.310739	FALSE	FALSE	FALSE	ukb-d-I9_MI	8	118184783	0.00034851	361194	0.0833681	Myocardial infarction || id:ukb-d-I9_MI	Myocardial infarction	Myocardial infarction || ||	TRUE	igd	462933	3.80014e-13	0.000350136	8	118184783	ukb-b-14609	|| id:ukb-b-14609	TRUE	reported	igd	2	TRUE
rs1421085	C	T	C	T	0.00352358	-7.94627e-05	0.403451	0.401845	FALSE	FALSE	FALSE	ukb-d-I9_MI	16	53800954	0.000328941	361194	0.809113	Myocardial infarction || id:ukb-d-I9_MI	Myocardial infarction	Myocardial infarction || ||	TRUE	igd	462933	1.10002e-26	0.000329648	16	53800954	ukb-b-14609	|| id:ukb-b-14609	TRUE	reported	igd	2	TRUE
rs1496653	G	A	G	A	-0.00291936	0.000615827	0.203441	0.204455	FALSE	FALSE	FALSE	ukb-d-I9_MI	3	23454790	0.000399628	361194	0.123317	Myocardial infarction || id:ukb-d-I9_MI	Myocardial infarction	Myocardial infarction || ||	TRUE	igd	462933	3.50026e-13	0.000401455	3	23454790	ukb-b-14609	|| id:ukb-b-14609	TRUE	reported	igd	2	TRUE
rs1613295	G	T	G	T	0.00240145	-0.000362998	0.578289	0.577179	FALSE	FALSE	FALSE	ukb-d-I9_MI	10	80954789	0.000326655	361194	0.266458	Myocardial infarction || id:ukb-d-I9_MI	Myocardial infarction	Myocardial infarction || ||	TRUE	igd	462933	2.39994e-13	0.000327761	10	80954789	ukb-b-14609	|| id:ukb-b-14609	TRUE	reported	igd	2	TRUE
rs34744311	T	C	T	C	-0.00284808	-0.000788462	0.377322	0.377378	FALSE	FALSE	FALSE	ukb-d-I9_MI	10	94467287	0.00033322	361194	0.0179726	Myocardial infarction || id:ukb-d-I9_MI	Myocardial infarction	Myocardial infarction || ||	TRUE	igd	462933	1.59993e-17	0.00033433	10	94467287	ukb-b-14609	|| id:ukb-b-14609	TRUE	reported	igd	2	TRUE
rs34872471	C	T	C	T	0.0085635	0.00112901	0.291831	0.291257	FALSE	FALSE	FALSE	ukb-d-I9_MI	10	114754071	0.000355264	361194	0.0014833	Myocardial infarction || id:ukb-d-I9_MI	Myocardial infarction	Myocardial infarction || ||	TRUE	igd	462933	1.09901e-127	0.000356221	10	114754071	ukb-b-14609	|| id:ukb-b-14609	TRUE	reported	igd	2	TRUE
rs4930011	G	C	G	C	0.00254037	0.000106906	0.390449	0.390057	FALSE	TRUE	FALSE	ukb-d-I9_MI	11	2856658	0.000331645	361194	0.747188	Myocardial infarction || id:ukb-d-I9_MI	Myocardial infarction	Myocardial infarction || ||	TRUE	igd	462933	2.29985e-14	0.000332834	11	2856658	ukb-b-14609	|| id:ukb-b-14609	TRUE	reported	igd	2	TRUE
rs6769511	C	T	C	T	0.00318225	0.000158144	0.315782	0.314404	FALSE	FALSE	FALSE	ukb-d-I9_MI	3	185530290	0.000347226	361194	0.648787	Myocardial infarction || id:ukb-d-I9_MI	Myocardial infarction	Myocardial infarction || ||	TRUE	igd	462933	6.00067e-20	0.000348036	3	185530290	ukb-b-14609	|| id:ukb-b-14609	TRUE	reported	igd	2	TRUE
rs74567345	C	T	C	T	0.0056312	-0.000694396	0.051008	0.0522933	FALSE	FALSE	FALSE	ukb-d-I9_MI	5	102301358	0.000739847	361194	0.347953	Myocardial infarction || id:ukb-d-I9_MI	Myocardial infarction	Myocardial infarction || ||	TRUE	igd	462933	6.20012e-14	0.000750355	5	102301358	ukb-b-14609	|| id:ukb-b-14609	TRUE	reported	igd	2	TRUE
rs76675804	C	T	C	T	-0.00418436	0.000954765	0.100098	0.100772	FALSE	FALSE	FALSE	ukb-d-I9_MI	2	43611883	0.000536691	361194	0.0752437	Myocardial infarction || id:ukb-d-I9_MI	Myocardial infarction	Myocardial infarction || ||	TRUE	igd	462933	8.80035e-15	0.000539519	2	43611883	ukb-b-14609	|| id:ukb-b-14609	TRUE	reported	igd	2	TRUE
rs7756992	G	A	G	A	0.00319744	0.000500895	0.266365	0.264678	FALSE	FALSE	FALSE	ukb-d-I9_MI	6	20679709	0.000365223	361194	0.170226	Myocardial infarction || id:ukb-d-I9_MI	Myocardial infarction	Myocardial infarction || ||	TRUE	igd	462933	2.19989e-18	0.000365589	6	20679709	ukb-b-14609	|| id:ukb-b-14609	TRUE	reported	igd	2	TRUE
rs849142	C	T	C	T	-0.00239601	-0.000303243	0.505093	0.505645	FALSE	FALSE	FALSE	ukb-d-I9_MI	7	28185891	0.0003227	361194	0.347368	Myocardial infarction || id:ukb-d-I9_MI	Myocardial infarction	Myocardial infarction || ||	TRUE	igd	462933	1.29987e-13	0.00032333	7	28185891	ukb-b-14609	|| id:ukb-b-14609	TRUE	reported	igd	2	TRUE

## Sheet: S2
Table S2 IVs used to assess the genetic association between metformin and old MI
SNP	effect_allele.exposure	other_allele.exposure	effect_allele.outcome	other_allele.outcome	beta.exposure	beta.outcome	eaf.exposure	eaf.outcome	remove	palindromic	ambiguous	id.outcome	chr	pos	se.outcome	samplesize.outcome	pval.outcome	outcome	originalname.outcome	outcome.deprecated	mr_keep.outcome	data_source.outcome	proxy.outcome	target_snp.outcome	proxy_snp.outcome	target_a1.outcome	target_a2.outcome	proxy_a1.outcome	proxy_a2.outcome	samplesize.exposure	pval.exposure	se.exposure	chr.exposure	pos.exposure	id.exposure	exposure	mr_keep.exposure	pval_origin.exposure	data_source.exposure	action	mr_keep
rs10001190	G	A	G	A	0.0026373	0.000215108	0.632112	0.632103	FALSE	FALSE	FALSE	ukb-b-16662	4	6284633	0.000182317	463010	0.24	Diagnoses - secondary ICD10: I25.2 Old myocardial infarction || id:ukb-b-16662	Diagnoses - secondary ICD10: I25.2 Old myocardial infarction	Diagnoses - secondary ICD10: I25.2 Old myocardial infarction || ||	TRUE	igd	NA	NA	NA	NA	NA	NA	NA	462933	3.90032e-15	0.000335655	4	6284633	ukb-b-14609	|| id:ukb-b-14609	TRUE	reported	igd	2	TRUE
rs10195252	C	T	C	T	-0.00191685	-0.000142946	0.405055	0.40506	FALSE	FALSE	FALSE	ukb-b-16662	2	165513091	0.000179061	463010	0.42	Diagnoses - secondary ICD10: I25.2 Old myocardial infarction || id:ukb-b-16662	Diagnoses - secondary ICD10: I25.2 Old myocardial infarction	Diagnoses - secondary ICD10: I25.2 Old myocardial infarction || ||	TRUE	igd	NA	NA	NA	NA	NA	NA	NA	462933	6.1e-09	0.000329621	2	165513091	ukb-b-14609	|| id:ukb-b-14609	TRUE	reported	igd	2	TRUE
rs10228456	T	C	T	C	0.00176671	9.48186e-05	0.550178	0.550179	FALSE	FALSE	FALSE	ukb-b-16662	7	15063926	0.000176756	463010	0.59	Diagnoses - secondary ICD10: I25.2 Old myocardial infarction || id:ukb-b-16662	Diagnoses - secondary ICD10: I25.2 Old myocardial infarction	Diagnoses - secondary ICD10: I25.2 Old myocardial infarction || ||	TRUE	igd	NA	NA	NA	NA	NA	NA	NA	462933	5.69994e-08	0.000325437	7	15063926	ukb-b-14609	|| id:ukb-b-14609	TRUE	reported	igd	2	TRUE
rs10274687	G	T	G	T	-0.00160581	-6.70823e-05	0.349327	0.349321	FALSE	FALSE	FALSE	ukb-b-16662	7	156933181	0.000184189	463010	0.719999	Diagnoses - secondary ICD10: I25.2 Old myocardial infarction || id:ukb-b-16662	Diagnoses - secondary ICD10: I25.2 Old myocardial infarction	Diagnoses - secondary ICD10: I25.2 Old myocardial infarction || ||	TRUE	igd	NA	NA	NA	NA	NA	NA	NA	462933	2.19999e-06	0.000339126	7	156933181	ukb-b-14609	|| id:ukb-b-14609	TRUE	reported	igd	2	TRUE
rs10420309	G	A	G	A	-0.00189448	-0.000166252	0.437532	0.437533	FALSE	FALSE	FALSE	ukb-b-16662	19	46150182	0.000177925	463010	0.35	Diagnoses - secondary ICD10: I25.2 Old myocardial infarction || id:ukb-b-16662	Diagnoses - secondary ICD10: I25.2 Old myocardial infarction	Diagnoses - secondary ICD10: I25.2 Old myocardial infarction || ||	TRUE	igd	NA	NA	NA	NA	NA	NA	NA	462933	7.39997e-09	0.000327625	19	46150182	ukb-b-14609	|| id:ukb-b-14609	TRUE	reported	igd	2	TRUE
rs10842675	A	G	A	G	0.00157438	0.000103424	0.353037	0.353036	FALSE	FALSE	FALSE	ukb-b-16662	12	26259919	0.000183928	463010	0.57	Diagnoses - secondary ICD10: I25.2 Old myocardial infarction || id:ukb-b-16662	Diagnoses - secondary ICD10: I25.2 Old myocardial infarction	Diagnoses - secondary ICD10: I25.2 Old myocardial infarction || ||	TRUE	igd	NA	NA	NA	NA	NA	NA	NA	462933	3.29997e-06	0.000338649	12	26259919	ukb-b-14609	|| id:ukb-b-14609	TRUE	reported	igd	2	TRUE
rs10938398	A	G	A	G	0.00171941	2.00981e-05	0.433559	0.433562	FALSE	FALSE	FALSE	ukb-b-16662	4	45186139	0.000177785	463010	0.91	Diagnoses - secondary ICD10: I25.2 Old myocardial infarction || id:ukb-b-16662	Diagnoses - secondary ICD10: I25.2 Old myocardial infarction	Diagnoses - secondary ICD10: I25.2 Old myocardial infarction || ||	TRUE	igd	NA	NA	NA	NA	NA	NA	NA	462933	1.5e-07	0.000327314	4	45186139	ukb-b-14609	|| id:ukb-b-14609	TRUE	reported	igd	2	TRUE
rs10965246	C	T	C	T	-0.00429996	-0.000236282	0.176686	0.176684	FALSE	FALSE	FALSE	ukb-b-16662	9	22132698	0.000230679	463010	0.31	Diagnoses - secondary ICD10: I25.2 Old myocardial infarction || id:ukb-b-16662	Diagnoses - secondary ICD10: I25.2 Old myocardial infarction	Diagnoses - secondary ICD10: I25.2 Old myocardial infarction || ||	TRUE	igd	NA	NA	NA	NA	NA	NA	NA	462933	4.30031e-24	0.000424723	9	22132698	ukb-b-14609	|| id:ukb-b-14609	TRUE	reported	igd	2	TRUE
rs11257655	T	C	T	C	0.00273499	0.000202363	0.208209	0.208216	FALSE	FALSE	FALSE	ukb-b-16662	10	12307894	0.000216301	463010	0.35	Diagnoses - secondary ICD10: I25.2 Old myocardial infarction || id:ukb-b-16662	Diagnoses - secondary ICD10: I25.2 Old myocardial infarction	Diagnoses - secondary ICD10: I25.2 Old myocardial infarction || ||	TRUE	igd	NA	NA	NA	NA	NA	NA	NA	462933	6.4998e-12	0.000398227	10	12307894	ukb-b-14609	|| id:ukb-b-14609	TRUE	reported	igd	2	TRUE
rs11658063	G	C	G	C	-0.0026474	0.000190629	0.602828	0.602825	FALSE	TRUE	FALSE	ukb-b-16662	17	36103872	0.000181053	463010	0.29	Diagnoses - secondary ICD10: I25.2 Old myocardial infarction || id:ukb-b-16662	Diagnoses - secondary ICD10: I25.2 Old myocardial infarction	Diagnoses - secondary ICD10: I25.2 Old myocardial infarction || ||	TRUE	igd	NA	NA	NA	NA	NA	NA	NA	462933	1.99986e-15	0.000333353	17	36103872	ukb-b-14609	|| id:ukb-b-14609	TRUE	reported	igd	2	TRUE
rs11708067	G	A	G	A	-0.00216544	-0.000111397	0.242368	0.24236	FALSE	FALSE	FALSE	ukb-b-16662	3	123065778	0.000204912	463010	0.59	Diagnoses - secondary ICD10: I25.2 Old myocardial infarction || id:ukb-b-16662	Diagnoses - secondary ICD10: I25.2 Old myocardial infarction	Diagnoses - secondary ICD10: I25.2 Old myocardial infarction || ||	TRUE	igd	NA	NA	NA	NA	NA	NA	NA	462933	9.49992e-09	0.000377254	3	123065778	ukb-b-14609	|| id:ukb-b-14609	TRUE	reported	igd	2	TRUE
rs12146443	C	T	C	T	-0.00176616	0.000164456	0.618755	0.61876	FALSE	FALSE	FALSE	ukb-b-16662	11	17384498	0.000181008	463010	0.36	Diagnoses - secondary ICD10: I25.2 Old myocardial infarction || id:ukb-b-16662	Diagnoses - secondary ICD10: I25.2 Old myocardial infarction	Diagnoses - secondary ICD10: I25.2 Old myocardial infarction || ||	TRUE	igd	NA	NA	NA	NA	NA	NA	NA	462933	1.2e-07	0.000333269	11	17384498	ukb-b-14609	|| id:ukb-b-14609	TRUE	reported	igd	2	TRUE
rs1215468	G	A	G	A	-0.00292874	3.50606e-05	0.291405	0.291413	FALSE	FALSE	FALSE	ukb-b-16662	13	80707429	0.000194334	463010	0.86	Diagnoses - secondary ICD10: I25.2 Old myocardial infarction || id:ukb-b-16662	Diagnoses - secondary ICD10: I25.2 Old myocardial infarction	Diagnoses - secondary ICD10: I25.2 Old myocardial infarction || ||	TRUE	igd	NA	NA	NA	NA	NA	NA	NA	462933	2.70023e-16	0.00035782	13	80707429	ukb-b-14609	|| id:ukb-b-14609	TRUE	reported	igd	2	TRUE
rs12233366	T	C	T	C	0.00237137	0.000388581	0.134259	0.134267	FALSE	FALSE	FALSE	ukb-b-16662	22	29862948	0.000258449	463010	0.13	Diagnoses - secondary ICD10: I25.2 Old myocardial infarction || id:ukb-b-16662	Diagnoses - secondary ICD10: I25.2 Old myocardial infarction	Diagnoses - secondary ICD10: I25.2 Old myocardial infarction || ||	TRUE	igd	NA	NA	NA	NA	NA	NA	NA	462933	6.29999e-07	0.000475929	22	29862948	ukb-b-14609	|| id:ukb-b-14609	TRUE	reported	igd	2	TRUE
rs12829351	T	C	T	C	-0.00165185	-0.000180217	0.341389	0.341395	FALSE	FALSE	FALSE	ukb-b-16662	12	128786421	0.000194927	463010	0.36	Diagnoses - secondary ICD10: I25.2 Old myocardial infarction || id:ukb-b-16662	Diagnoses - secondary ICD10: I25.2 Old myocardial infarction	Diagnoses - secondary ICD10: I25.2 Old myocardial infarction || ||	TRUE	igd	NA	NA	NA	NA	NA	NA	NA	462933	4.20001e-06	0.000358906	12	128786421	ukb-b-14609	|| id:ukb-b-14609	TRUE	reported	igd	2	TRUE
rs12866578	A	T	A	T	0.00207289	-3.09335e-05	0.22567	0.225671	FALSE	TRUE	FALSE	ukb-b-16662	13	30750668	0.000211778	463010	0.88	Diagnoses - secondary ICD10: I25.2 Old myocardial infarction || id:ukb-b-16662	Diagnoses - secondary ICD10: I25.2 Old myocardial infarction	Diagnoses - secondary ICD10: I25.2 Old myocardial infarction || ||	TRUE	igd	NA	NA	NA	NA	NA	NA	NA	462933	1.09999e-07	0.000389933	13	30750668	ukb-b-14609	|| id:ukb-b-14609	TRUE	reported	igd	2	TRUE
rs13195441	A	G	A	G	0.00178487	0.000401043	0.263144	0.263145	FALSE	FALSE	FALSE	ukb-b-16662	6	32743298	0.000199295	463010	0.0439997	Diagnoses - secondary ICD10: I25.2 Old myocardial infarction || id:ukb-b-16662	Diagnoses - secondary ICD10: I25.2 Old myocardial infarction	Diagnoses - secondary ICD10: I25.2 Old myocardial infarction || ||	TRUE	igd	NA	NA	NA	NA	NA	NA	NA	462933	1.09999e-06	0.000366916	6	32743298	ukb-b-14609	|| id:ukb-b-14609	TRUE	reported	igd	2	TRUE
rs13266634	T	C	T	C	-0.00254288	-0.000140459	0.309592	0.30959	FALSE	FALSE	FALSE	ukb-b-16662	8	118184783	0.000190172	463010	0.46	Diagnoses - secondary ICD10: I25.2 Old myocardial infarction || id:ukb-b-16662	Diagnoses - secondary ICD10: I25.2 Old myocardial infarction	Diagnoses - secondary ICD10: I25.2 Old myocardial infarction || ||	TRUE	igd	NA	NA	NA	NA	NA	NA	NA	462933	3.80014e-13	0.000350136	8	118184783	ukb-b-14609	|| id:ukb-b-14609	TRUE	reported	igd	2	TRUE
rs1405630	T	G	T	G	-0.00155223	-0.000329768	0.575057	0.575063	FALSE	FALSE	FALSE	ukb-b-16662	1	236420117	0.00017836	463010	0.064	Diagnoses - secondary ICD10: I25.2 Old myocardial infarction || id:ukb-b-16662	Diagnoses - secondary ICD10: I25.2 Old myocardial infarction	Diagnoses - secondary ICD10: I25.2 Old myocardial infarction || ||	TRUE	igd	NA	NA	NA	NA	NA	NA	NA	462933	2.30001e-06	0.000328344	1	236420117	ukb-b-14609	|| id:ukb-b-14609	TRUE	reported	igd	2	TRUE
rs1421085	C	T	C	T	0.00352358	-2.38959e-05	0.403451	0.403443	FALSE	FALSE	FALSE	ukb-b-16662	16	53800954	0.000179031	463010	0.89	Diagnoses - secondary ICD10: I25.2 Old myocardial infarction || id:ukb-b-16662	Diagnoses - secondary ICD10: I25.2 Old myocardial infarction	Diagnoses - secondary ICD10: I25.2 Old myocardial infarction || ||	TRUE	igd	NA	NA	NA	NA	NA	NA	NA	462933	1.10002e-26	0.000329648	16	53800954	ukb-b-14609	|| id:ukb-b-14609	TRUE	reported	igd	2	TRUE
rs1473271	G	A	G	A	0.00204996	0.000151403	0.173432	0.173432	FALSE	FALSE	FALSE	ukb-b-16662	4	20236625	0.000232874	463010	0.52	Diagnoses - secondary ICD10: I25.2 Old myocardial infarction || id:ukb-b-16662	Diagnoses - secondary ICD10: I25.2 Old myocardial infarction	Diagnoses - secondary ICD10: I25.2 Old myocardial infarction || ||	TRUE	igd	NA	NA	NA	NA	NA	NA	NA	462933	1.7e-06	0.000428731	4	20236625	ukb-b-14609	|| id:ukb-b-14609	TRUE	reported	igd	2	TRUE
rs1473781	A	G	A	G	0.00176504	0.000175164	0.345788	0.345788	FALSE	FALSE	FALSE	ukb-b-16662	15	41818917	0.000185359	463010	0.34	Diagnoses - secondary ICD10: I25.2 Old myocardial infarction || id:ukb-b-16662	Diagnoses - secondary ICD10: I25.2 Old myocardial infarction	Diagnoses - secondary ICD10: I25.2 Old myocardial infarction || ||	TRUE	igd	NA	NA	NA	NA	NA	NA	NA	462933	2.30001e-07	0.000341292	15	41818917	ukb-b-14609	|| id:ukb-b-14609	TRUE	reported	igd	2	TRUE
rs1496653	G	A	G	A	-0.00291936	3.60752e-05	0.203441	0.203441	FALSE	FALSE	FALSE	ukb-b-16662	3	23454790	0.000218059	463010	0.87	Diagnoses - secondary ICD10: I25.2 Old myocardial infarction || id:ukb-b-16662	Diagnoses - secondary ICD10: I25.2 Old myocardial infarction	Diagnoses - secondary ICD10: I25.2 Old myocardial infarction || ||	TRUE	igd	NA	NA	NA	NA	NA	NA	NA	462933	3.50026e-13	0.000401455	3	23454790	ukb-b-14609	|| id:ukb-b-14609	TRUE	reported	igd	2	TRUE
rs1515096	T	C	T	C	0.00254389	-0.000113649	0.426595	0.426596	FALSE	FALSE	FALSE	ukb-b-16662	2	227168672	0.000193577	463010	0.56	Diagnoses - secondary ICD10: I25.2 Old myocardial infarction || id:ukb-b-16662	Diagnoses - secondary ICD10: I25.2 Old myocardial infarction	Diagnoses - secondary ICD10: I25.2 Old myocardial infarction || ||	TRUE	igd	NA	NA	NA	NA	NA	NA	NA	462933	9.3994e-13	0.000356342	2	227168672	ukb-b-14609	|| id:ukb-b-14609	TRUE	reported	igd	2	TRUE
rs1613295	G	T	G	T	0.00240145	-0.000100527	0.578289	0.578293	FALSE	FALSE	FALSE	ukb-b-16662	10	80954789	0.000178032	463010	0.57	Diagnoses - secondary ICD10: I25.2 Old myocardial infarction || id:ukb-b-16662	Diagnoses - secondary ICD10: I25.2 Old myocardial infarction	Diagnoses - secondary ICD10: I25.2 Old myocardial infarction || ||	TRUE	igd	NA	NA	NA	NA	NA	NA	NA	462933	2.39994e-13	0.000327761	10	80954789	ukb-b-14609	|| id:ukb-b-14609	TRUE	reported	igd	2	TRUE
rs1613599	T	C	T	C	0.00150312	0.000415711	0.472943	0.472949	FALSE	FALSE	FALSE	ukb-b-16662	2	58966760	0.000176871	463010	0.0189998	Diagnoses - secondary ICD10: I25.2 Old myocardial infarction || id:ukb-b-16662	Diagnoses - secondary ICD10: I25.2 Old myocardial infarction	Diagnoses - secondary ICD10: I25.2 Old myocardial infarction || ||	TRUE	igd	NA	NA	NA	NA	NA	NA	NA	462933	3.89996e-06	0.000325588	2	58966760	ukb-b-14609	|| id:ukb-b-14609	TRUE	reported	igd	2	TRUE
rs16903339	G	T	G	T	0.00189756	0.0003464	0.247098	0.247095	FALSE	FALSE	FALSE	ukb-b-16662	8	129633809	0.000204496	463010	0.0899995	Diagnoses - secondary ICD10: I25.2 Old myocardial infarction || id:ukb-b-16662	Diagnoses - secondary ICD10: I25.2 Old myocardial infarction	Diagnoses - secondary ICD10: I25.2 Old myocardial infarction || ||	TRUE	igd	NA	NA	NA	NA	NA	NA	NA	462933	4.70002e-07	0.000376512	8	129633809	ukb-b-14609	|| id:ukb-b-14609	TRUE	reported	igd	2	TRUE
rs17036160	T	C	T	C	-0.00313639	0.00034542	0.117453	0.117448	FALSE	FALSE	FALSE	ukb-b-16662	3	12329783	0.000273529	463010	0.21	Diagnoses - secondary ICD10: I25.2 Old myocardial infarction || id:ukb-b-16662	Diagnoses - secondary ICD10: I25.2 Old myocardial infarction	Diagnoses - secondary ICD10: I25.2 Old myocardial infarction || ||	TRUE	igd	NA	NA	NA	NA	NA	NA	NA	462933	4.70002e-10	0.000503572	3	12329783	ukb-b-14609	|| id:ukb-b-14609	TRUE	reported	igd	2	TRUE
rs17513135	T	C	T	C	0.0022746	0.000259272	0.227468	0.227463	FALSE	FALSE	FALSE	ukb-b-16662	1	40035686	0.000209556	463010	0.22	Diagnoses - secondary ICD10: I25.2 Old myocardial infarction || id:ukb-b-16662	Diagnoses - secondary ICD10: I25.2 Old myocardial infarction	Diagnoses - secondary ICD10: I25.2 Old myocardial infarction || ||	TRUE	igd	NA	NA	NA	NA	NA	NA	NA	462933	3.69999e-09	0.000385776	1	40035686	ukb-b-14609	|| id:ukb-b-14609	TRUE	reported	igd	2	TRUE
rs1801645	T	C	T	C	-0.00180093	5.6469e-05	0.741218	0.741217	FALSE	FALSE	FALSE	ukb-b-16662	22	50356850	0.000200644	463010	0.780001	Diagnoses - secondary ICD10: I25.2 Old myocardial infarction || id:ukb-b-16662	Diagnoses - secondary ICD10: I25.2 Old myocardial infarction	Diagnoses - secondary ICD10: I25.2 Old myocardial infarction || ||	TRUE	igd	NA	NA	NA	NA	NA	NA	NA	462933	1.09999e-06	0.000369464	22	50356850	ukb-b-14609	|| id:ukb-b-14609	TRUE	reported	igd	2	TRUE
rs2009222	C	T	C	T	0.00189842	0.00024857	0.632367	0.632373	FALSE	FALSE	FALSE	ukb-b-16662	19	13034543	0.000181858	463010	0.17	Diagnoses - secondary ICD10: I25.2 Old myocardial infarction || id:ukb-b-16662	Diagnoses - secondary ICD10: I25.2 Old myocardial infarction	Diagnoses - secondary ICD10: I25.2 Old myocardial infarction || ||	TRUE	igd	NA	NA	NA	NA	NA	NA	NA	462933	1.40001e-08	0.000334869	19	13034543	ukb-b-14609	|| id:ukb-b-14609	TRUE	reported	igd	2	TRUE
rs2598503	T	C	T	C	-0.00164954	-0.000163025	0.620523	0.620521	FALSE	FALSE	FALSE	ukb-b-16662	2	147806204	0.000182118	463010	0.37	Diagnoses - secondary ICD10: I25.2 Old myocardial infarction || id:ukb-b-16662	Diagnoses - secondary ICD10: I25.2 Old myocardial infarction	Diagnoses - secondary ICD10: I25.2 Old myocardial infarction || ||	TRUE	igd	NA	NA	NA	NA	NA	NA	NA	462933	8.60003e-07	0.000335253	2	147806204	ukb-b-14609	|| id:ukb-b-14609	TRUE	reported	igd	2	TRUE
rs2723063	G	A	G	A	-0.00164977	-0.000289213	0.413997	0.414	FALSE	FALSE	FALSE	ukb-b-16662	2	65280185	0.000178105	463010	0.1	Diagnoses - secondary ICD10: I25.2 Old myocardial infarction || id:ukb-b-16662	Diagnoses - secondary ICD10: I25.2 Old myocardial infarction	Diagnoses - secondary ICD10: I25.2 Old myocardial infarction || ||	TRUE	igd	NA	NA	NA	NA	NA	NA	NA	462933	4.90004e-07	0.000327859	2	65280185	ukb-b-14609	|| id:ukb-b-14609	TRUE	reported	igd	2	TRUE
rs2796441	A	G	A	G	-0.00182507	0.000340981	0.418465	0.418466	FALSE	FALSE	FALSE	ukb-b-16662	9	84308948	0.000177771	463010	0.0549997	Diagnoses - secondary ICD10: I25.2 Old myocardial infarction || id:ukb-b-16662	Diagnoses - secondary ICD10: I25.2 Old myocardial infarction	Diagnoses - secondary ICD10: I25.2 Old myocardial infarction || ||	TRUE	igd	NA	NA	NA	NA	NA	NA	NA	462933	2.5e-08	0.000327318	9	84308948	ukb-b-14609	|| id:ukb-b-14609	TRUE	reported	igd	2	TRUE
rs28479795	T	C	T	C	0.00192583	-0.000176876	0.221202	0.221195	FALSE	FALSE	FALSE	ukb-b-16662	14	79943606	0.000211935	463010	0.4	Diagnoses - secondary ICD10: I25.2 Old myocardial infarction || id:ukb-b-16662	Diagnoses - secondary ICD10: I25.2 Old myocardial infarction	Diagnoses - secondary ICD10: I25.2 Old myocardial infarction || ||	TRUE	igd	NA	NA	NA	NA	NA	NA	NA	462933	8e-07	0.000390232	14	79943606	ukb-b-14609	|| id:ukb-b-14609	TRUE	reported	igd	2	TRUE
rs3217992	T	C	T	C	0.00168063	0.00116818	0.369014	0.369018	FALSE	FALSE	FALSE	ukb-b-16662	9	22003223	0.000182122	463010	1.40001e-10	Diagnoses - secondary ICD10: I25.2 Old myocardial infarction || id:ukb-b-16662	Diagnoses - secondary ICD10: I25.2 Old myocardial infarction	Diagnoses - secondary ICD10: I25.2 Old myocardial infarction || ||	TRUE	igd	NA	NA	NA	NA	NA	NA	NA	462933	5.39995e-07	0.000335327	9	22003223	ukb-b-14609	|| id:ukb-b-14609	TRUE	reported	igd	2	TRUE
rs34072724	A	G	A	G	-0.00159007	-0.000207963	0.492903	0.492893	FALSE	FALSE	FALSE	ukb-b-16662	7	130432469	0.00017576	463010	0.24	Diagnoses - secondary ICD10: I25.2 Old myocardial infarction || id:ukb-b-16662	Diagnoses - secondary ICD10: I25.2 Old myocardial infarction	Diagnoses - secondary ICD10: I25.2 Old myocardial infarction || ||	TRUE	igd	NA	NA	NA	NA	NA	NA	NA	462933	8.9e-07	0.000323604	7	130432469	ukb-b-14609	|| id:ukb-b-14609	TRUE	reported	igd	2	TRUE
rs340878	C	G	C	G	0.00161177	0.000161904	0.658412	0.658414	FALSE	TRUE	FALSE	ukb-b-16662	1	214157049	0.000185414	463010	0.38	Diagnoses - secondary ICD10: I25.2 Old myocardial infarction || id:ukb-b-16662	Diagnoses - secondary ICD10: I25.2 Old myocardial infarction	Diagnoses - secondary ICD10: I25.2 Old myocardial infarction || ||	TRUE	igd	NA	NA	NA	NA	NA	NA	NA	462933	2.30001e-06	0.000341332	1	214157049	ukb-b-14609	|| id:ukb-b-14609	TRUE	reported	igd	2	TRUE
rs34744311	T	C	T	C	-0.00284808	-0.000203718	0.377322	0.377312	FALSE	FALSE	FALSE	ukb-b-16662	10	94467287	0.000181602	463010	0.26	Diagnoses - secondary ICD10: I25.2 Old myocardial infarction || id:ukb-b-16662	Diagnoses - secondary ICD10: I25.2 Old myocardial infarction	Diagnoses - secondary ICD10: I25.2 Old myocardial infarction || ||	TRUE	igd	NA	NA	NA	NA	NA	NA	NA	462933	1.59993e-17	0.00033433	10	94467287	ukb-b-14609	|| id:ukb-b-14609	TRUE	reported	igd	2	TRUE
rs34872471	C	T	C	T	0.0085635	0.000497276	0.291831	0.291832	FALSE	FALSE	FALSE	ukb-b-16662	10	114754071	0.00019349	463010	0.01	Diagnoses - secondary ICD10: I25.2 Old myocardial infarction || id:ukb-b-16662	Diagnoses - secondary ICD10: I25.2 Old myocardial infarction	Diagnoses - secondary ICD10: I25.2 Old myocardial infarction || ||	TRUE	igd	NA	NA	NA	NA	NA	NA	NA	462933	1.09901e-127	0.000356221	10	114754071	ukb-b-14609	|| id:ukb-b-14609	TRUE	reported	igd	2	TRUE
rs35096620	T	C	T	C	0.00190352	7.90913e-05	0.262191	0.262196	FALSE	FALSE	FALSE	ukb-b-16662	3	82616824	0.000200604	463010	0.69	Diagnoses - secondary ICD10: I25.2 Old myocardial infarction || id:ukb-b-16662	Diagnoses - secondary ICD10: I25.2 Old myocardial infarction	Diagnoses - secondary ICD10: I25.2 Old myocardial infarction || ||	TRUE	igd	NA	NA	NA	NA	NA	NA	NA	462933	2.59998e-07	0.000369333	3	82616824	ukb-b-14609	|| id:ukb-b-14609	TRUE	reported	igd	2	TRUE
rs3857298	T	A	T	A	-0.00160784	-8.9308e-05	0.615054	0.615052	FALSE	TRUE	FALSE	ukb-b-16662	5	49848298	0.000181932	463010	0.62	Diagnoses - secondary ICD10: I25.2 Old myocardial infarction || id:ukb-b-16662	Diagnoses - secondary ICD10: I25.2 Old myocardial infarction	Diagnoses - secondary ICD10: I25.2 Old myocardial infarction || ||	TRUE	igd	NA	NA	NA	NA	NA	NA	NA	462933	1.6e-06	0.00033496	5	49848298	ukb-b-14609	|| id:ukb-b-14609	TRUE	reported	igd	2	TRUE
rs4273712	G	A	G	A	0.00182963	-0.000123141	0.266898	0.266886	FALSE	FALSE	FALSE	ukb-b-16662	6	126964510	0.000198556	463010	0.54	Diagnoses - secondary ICD10: I25.2 Old myocardial infarction || id:ukb-b-16662	Diagnoses - secondary ICD10: I25.2 Old myocardial infarction	Diagnoses - secondary ICD10: I25.2 Old myocardial infarction || ||	TRUE	igd	NA	NA	NA	NA	NA	NA	NA	462933	5.60003e-07	0.000365554	6	126964510	ukb-b-14609	|| id:ukb-b-14609	TRUE	reported	igd	2	TRUE
rs4287436	C	T	C	T	0.00174613	3.49177e-05	0.619139	0.619148	FALSE	FALSE	FALSE	ukb-b-16662	13	109940863	0.00018078	463010	0.85	Diagnoses - secondary ICD10: I25.2 Old myocardial infarction || id:ukb-b-16662	Diagnoses - secondary ICD10: I25.2 Old myocardial infarction	Diagnoses - secondary ICD10: I25.2 Old myocardial infarction || ||	TRUE	igd	NA	NA	NA	NA	NA	NA	NA	462933	1.6e-07	0.000332859	13	109940863	ukb-b-14609	|| id:ukb-b-14609	TRUE	reported	igd	2	TRUE
rs459193	G	A	G	A	0.00236399	8.61711e-05	0.746628	0.746618	FALSE	FALSE	FALSE	ukb-b-16662	5	55806751	0.000201566	463010	0.67	Diagnoses - secondary ICD10: I25.2 Old myocardial infarction || id:ukb-b-16662	Diagnoses - secondary ICD10: I25.2 Old myocardial infarction	Diagnoses - secondary ICD10: I25.2 Old myocardial infarction || ||	TRUE	igd	NA	NA	NA	NA	NA	NA	NA	462933	1.89998e-10	0.000371114	5	55806751	ukb-b-14609	|| id:ukb-b-14609	TRUE	reported	igd	2	TRUE
rs4686471	C	T	C	T	0.0018892	0.00041443	0.610082	0.610091	FALSE	FALSE	FALSE	ukb-b-16662	3	187740899	0.000180934	463010	0.0219999	Diagnoses - secondary ICD10: I25.2 Old myocardial infarction || id:ukb-b-16662	Diagnoses - secondary ICD10: I25.2 Old myocardial infarction	Diagnoses - secondary ICD10: I25.2 Old myocardial infarction || ||	TRUE	igd	NA	NA	NA	NA	NA	NA	NA	462933	1.40001e-08	0.000333106	3	187740899	ukb-b-14609	|| id:ukb-b-14609	TRUE	reported	igd	2	TRUE
rs4711750	A	T	A	T	0.00153431	0.000275482	0.50016	0.500161	FALSE	TRUE	TRUE	ukb-b-16662	6	43757082	0.000175599	463010	0.12	Diagnoses - secondary ICD10: I25.2 Old myocardial infarction || id:ukb-b-16662	Diagnoses - secondary ICD10: I25.2 Old myocardial infarction	Diagnoses - secondary ICD10: I25.2 Old myocardial infarction || ||	TRUE	igd	NA	NA	NA	NA	NA	NA	NA	462933	2.1e-06	0.000323287	6	43757082	ukb-b-14609	|| id:ukb-b-14609	TRUE	reported	igd	2	FALSE
rs4752792	A	G	A	G	0.00209176	6.80428e-05	0.544491	0.544471	FALSE	FALSE	FALSE	ukb-b-16662	11	47815702	0.000176175	463010	0.7	Diagnoses - secondary ICD10: I25.2 Old myocardial infarction || id:ukb-b-16662	Diagnoses - secondary ICD10: I25.2 Old myocardial infarction	Diagnoses - secondary ICD10: I25.2 Old myocardial infarction || ||	TRUE	igd	NA	NA	NA	NA	NA	NA	NA	462933	1.09999e-10	0.00032437	11	47815702	ukb-b-14609	|| id:ukb-b-14609	TRUE	reported	igd	2	TRUE
rs4846303	T	G	T	G	-0.00173831	-9.25898e-05	0.317181	0.317173	FALSE	FALSE	FALSE	ukb-b-16662	1	219730799	0.000188691	463010	0.62	Diagnoses - secondary ICD10: I25.2 Old myocardial infarction || id:ukb-b-16662	Diagnoses - secondary ICD10: I25.2 Old myocardial infarction	Diagnoses - secondary ICD10: I25.2 Old myocardial infarction || ||	TRUE	igd	NA	NA	NA	NA	NA	NA	NA	462933	5.60003e-07	0.000347364	1	219730799	ukb-b-14609	|| id:ukb-b-14609	TRUE	reported	igd	2	TRUE
rs4930011	G	C	G	C	0.00254037	2.5265e-05	0.390449	0.390449	FALSE	TRUE	FALSE	ukb-b-16662	11	2856658	0.000180775	463010	0.89	Diagnoses - secondary ICD10: I25.2 Old myocardial infarction || id:ukb-b-16662	Diagnoses - secondary ICD10: I25.2 Old myocardial infarction	Diagnoses - secondary ICD10: I25.2 Old myocardial infarction || ||	TRUE	igd	NA	NA	NA	NA	NA	NA	NA	462933	2.29985e-14	0.000332834	11	2856658	ukb-b-14609	|| id:ukb-b-14609	TRUE	reported	igd	2	TRUE
rs4932264	C	T	C	T	-0.0022175	-0.00021183	0.729643	0.72965	FALSE	FALSE	FALSE	ukb-b-16662	15	90422986	0.00019813	463010	0.29	Diagnoses - secondary ICD10: I25.2 Old myocardial infarction || id:ukb-b-16662	Diagnoses - secondary ICD10: I25.2 Old myocardial infarction	Diagnoses - secondary ICD10: I25.2 Old myocardial infarction || ||	TRUE	igd	NA	NA	NA	NA	NA	NA	NA	462933	1.2e-09	0.000364805	15	90422986	ukb-b-14609	|| id:ukb-b-14609	TRUE	reported	igd	2	TRUE
rs585944	T	C	T	C	0.00180232	0.000205995	0.231825	0.231827	FALSE	FALSE	FALSE	ukb-b-16662	1	177882786	0.0002083	463010	0.32	Diagnoses - secondary ICD10: I25.2 Old myocardial infarction || id:ukb-b-16662	Diagnoses - secondary ICD10: I25.2 Old myocardial infarction	Diagnoses - secondary ICD10: I25.2 Old myocardial infarction || ||	TRUE	igd	NA	NA	NA	NA	NA	NA	NA	462933	2.59998e-06	0.000383473	1	177882786	ukb-b-14609	|| id:ukb-b-14609	TRUE	reported	igd	2	TRUE
rs614730	A	T	A	T	0.00202433	-0.000229991	0.220489	0.22049	FALSE	TRUE	FALSE	ukb-b-16662	6	143066053	0.000212949	463010	0.28	Diagnoses - secondary ICD10: I25.2 Old myocardial infarction || id:ukb-b-16662	Diagnoses - secondary ICD10: I25.2 Old myocardial infarction	Diagnoses - secondary ICD10: I25.2 Old myocardial infarction || ||	TRUE	igd	NA	NA	NA	NA	NA	NA	NA	462933	2.39999e-07	0.000392058	6	143066053	ukb-b-14609	|| id:ukb-b-14609	TRUE	reported	igd	2	TRUE
rs61975968	A	T	A	T	-0.00197771	-5.16467e-05	0.253783	0.253783	FALSE	TRUE	FALSE	ukb-b-16662	14	38768522	0.000203716	463010	0.8	Diagnoses - secondary ICD10: I25.2 Old myocardial infarction || id:ukb-b-16662	Diagnoses - secondary ICD10: I25.2 Old myocardial infarction	Diagnoses - secondary ICD10: I25.2 Old myocardial infarction || ||	TRUE	igd	NA	NA	NA	NA	NA	NA	NA	462933	1.29999e-07	0.000375109	14	38768522	ukb-b-14609	|| id:ukb-b-14609	TRUE	reported	igd	2	TRUE
rs62414233	A	G	A	G	-0.00175042	-0.00032399	0.392003	0.392003	FALSE	FALSE	FALSE	ukb-b-16662	6	76263441	0.00017938	463010	0.0710003	Diagnoses - secondary ICD10: I25.2 Old myocardial infarction || id:ukb-b-16662	Diagnoses - secondary ICD10: I25.2 Old myocardial infarction	Diagnoses - secondary ICD10: I25.2 Old myocardial infarction || ||	TRUE	igd	NA	NA	NA	NA	NA	NA	NA	462933	1.2e-07	0.000330244	6	76263441	ukb-b-14609	|| id:ukb-b-14609	TRUE	reported	igd	2	TRUE
rs6694989	G	T	G	T	0.00170082	0.000235564	0.675105	0.675102	FALSE	FALSE	FALSE	ukb-b-16662	1	62084503	0.000189764	463010	0.21	Diagnoses - secondary ICD10: I25.2 Old myocardial infarction || id:ukb-b-16662	Diagnoses - secondary ICD10: I25.2 Old myocardial infarction	Diagnoses - secondary ICD10: I25.2 Old myocardial infarction || ||	TRUE	igd	NA	NA	NA	NA	NA	NA	NA	462933	1.09999e-06	0.00034934	1	62084503	ukb-b-14609	|| id:ukb-b-14609	TRUE	reported	igd	2	TRUE
rs67232546	T	C	T	C	0.00227404	-0.000245553	0.212505	0.212506	FALSE	FALSE	FALSE	ukb-b-16662	11	128398938	0.000216251	463010	0.26	Diagnoses - secondary ICD10: I25.2 Old myocardial infarction || id:ukb-b-16662	Diagnoses - secondary ICD10: I25.2 Old myocardial infarction	Diagnoses - secondary ICD10: I25.2 Old myocardial infarction || ||	TRUE	igd	NA	NA	NA	NA	NA	NA	NA	462933	1.09999e-08	0.000398149	11	128398938	ukb-b-14609	|| id:ukb-b-14609	TRUE	reported	igd	2	TRUE
rs6769511	C	T	C	T	0.00318225	0.00018107	0.315782	0.315785	FALSE	FALSE	FALSE	ukb-b-16662	3	185530290	0.000189041	463010	0.34	Diagnoses - secondary ICD10: I25.2 Old myocardial infarction || id:ukb-b-16662	Diagnoses - secondary ICD10: I25.2 Old myocardial infarction	Diagnoses - secondary ICD10: I25.2 Old myocardial infarction || ||	TRUE	igd	NA	NA	NA	NA	NA	NA	NA	462933	6.00067e-20	0.000348036	3	185530290	ukb-b-14609	|| id:ukb-b-14609	TRUE	reported	igd	2	TRUE
rs6819189	A	G	A	G	-0.00153078	-0.000214225	0.459866	0.45987	FALSE	FALSE	FALSE	ukb-b-16662	4	151320953	0.000176282	463010	0.22	Diagnoses - secondary ICD10: I25.2 Old myocardial infarction || id:ukb-b-16662	Diagnoses - secondary ICD10: I25.2 Old myocardial infarction	Diagnoses - secondary ICD10: I25.2 Old myocardial infarction || ||	TRUE	igd	NA	NA	NA	NA	NA	NA	NA	462933	2.39999e-06	0.000324553	4	151320953	ukb-b-14609	|| id:ukb-b-14609	TRUE	reported	igd	2	TRUE
rs6830407	G	A	G	A	-0.00156913	5.99914e-05	0.487545	0.487551	FALSE	FALSE	FALSE	ukb-b-16662	4	103816523	0.000175758	463010	0.73	Diagnoses - secondary ICD10: I25.2 Old myocardial infarction || id:ukb-b-16662	Diagnoses - secondary ICD10: I25.2 Old myocardial infarction	Diagnoses - secondary ICD10: I25.2 Old myocardial infarction || ||	TRUE	igd	NA	NA	NA	NA	NA	NA	NA	462933	1.2e-06	0.000323594	4	103816523	ukb-b-14609	|| id:ukb-b-14609	TRUE	reported	igd	2	TRUE
rs6941355	G	A	G	A	0.00152279	0.000170735	0.439836	0.439838	FALSE	FALSE	FALSE	ukb-b-16662	6	167506238	0.000177245	463010	0.34	Diagnoses - secondary ICD10: I25.2 Old myocardial infarction || id:ukb-b-16662	Diagnoses - secondary ICD10: I25.2 Old myocardial infarction	Diagnoses - secondary ICD10: I25.2 Old myocardial infarction || ||	TRUE	igd	NA	NA	NA	NA	NA	NA	NA	462933	3.09999e-06	0.000326323	6	167506238	ukb-b-14609	|| id:ukb-b-14609	TRUE	reported	igd	2	TRUE
rs716199	G	A	G	A	0.00173503	-5.71818e-05	0.570589	0.570596	FALSE	FALSE	FALSE	ukb-b-16662	8	41515531	0.000178096	463010	0.75	Diagnoses - secondary ICD10: I25.2 Old myocardial infarction || id:ukb-b-16662	Diagnoses - secondary ICD10: I25.2 Old myocardial infarction	Diagnoses - secondary ICD10: I25.2 Old myocardial infarction || ||	TRUE	igd	NA	NA	NA	NA	NA	NA	NA	462933	1.2e-07	0.000327911	8	41515531	ukb-b-14609	|| id:ukb-b-14609	TRUE	reported	igd	2	TRUE
rs7177055	A	G	A	G	0.00224939	4.87314e-05	0.717474	0.717472	FALSE	FALSE	FALSE	ukb-b-16662	15	77832762	0.000194907	463010	0.8	Diagnoses - secondary ICD10: I25.2 Old myocardial infarction || id:ukb-b-16662	Diagnoses - secondary ICD10: I25.2 Old myocardial infarction	Diagnoses - secondary ICD10: I25.2 Old myocardial infarction || ||	TRUE	igd	NA	NA	NA	NA	NA	NA	NA	462933	3.69999e-10	0.000358865	15	77832762	ukb-b-14609	|| id:ukb-b-14609	TRUE	reported	igd	2	TRUE
rs7258722	A	T	A	T	-0.00158614	6.81234e-05	0.403402	0.403402	FALSE	TRUE	FALSE	ukb-b-16662	19	18808915	0.000179892	463010	0.7	Diagnoses - secondary ICD10: I25.2 Old myocardial infarction || id:ukb-b-16662	Diagnoses - secondary ICD10: I25.2 Old myocardial infarction	Diagnoses - secondary ICD10: I25.2 Old myocardial infarction || ||	TRUE	igd	NA	NA	NA	NA	NA	NA	NA	462933	1.7e-06	0.000331242	19	18808915	ukb-b-14609	|| id:ukb-b-14609	TRUE	reported	igd	2	TRUE
rs72631105	A	G	A	G	0.00193826	0.000341606	0.185115	0.185126	FALSE	FALSE	FALSE	ukb-b-16662	10	122915345	0.000226252	463010	0.13	Diagnoses - secondary ICD10: I25.2 Old myocardial infarction || id:ukb-b-16662	Diagnoses - secondary ICD10: I25.2 Old myocardial infarction	Diagnoses - secondary ICD10: I25.2 Old myocardial infarction || ||	TRUE	igd	NA	NA	NA	NA	NA	NA	NA	462933	3.29997e-06	0.000416544	10	122915345	ukb-b-14609	|| id:ukb-b-14609	TRUE	reported	igd	2	TRUE
rs73188924	A	C	A	C	0.00217376	0.000255242	0.224797	0.2248	FALSE	FALSE	FALSE	ukb-b-16662	22	50788567	0.000211646	463010	0.23	Diagnoses - secondary ICD10: I25.2 Old myocardial infarction || id:ukb-b-16662	Diagnoses - secondary ICD10: I25.2 Old myocardial infarction	Diagnoses - secondary ICD10: I25.2 Old myocardial infarction || ||	TRUE	igd	NA	NA	NA	NA	NA	NA	NA	462933	2.39999e-08	0.000389733	22	50788567	ukb-b-14609	|| id:ukb-b-14609	TRUE	reported	igd	2	TRUE
rs7376543	G	T	G	T	-0.00232207	-9.76025e-05	0.68871	0.688704	FALSE	FALSE	FALSE	ukb-b-16662	4	49310408	0.000211227	463010	0.64	Diagnoses - secondary ICD10: I25.2 Old myocardial infarction || id:ukb-b-16662	Diagnoses - secondary ICD10: I25.2 Old myocardial infarction	Diagnoses - secondary ICD10: I25.2 Old myocardial infarction || ||	TRUE	igd	NA	NA	NA	NA	NA	NA	NA	462933	2.39999e-09	0.00038888	4	49310408	ukb-b-14609	|| id:ukb-b-14609	TRUE	reported	igd	2	TRUE
rs7482891	G	A	G	A	-0.00217361	0.000175739	0.622096	0.622092	FALSE	FALSE	FALSE	ukb-b-16662	11	2197112	0.000181506	463010	0.33	Diagnoses - secondary ICD10: I25.2 Old myocardial infarction || id:ukb-b-16662	Diagnoses - secondary ICD10: I25.2 Old myocardial infarction	Diagnoses - secondary ICD10: I25.2 Old myocardial infarction || ||	TRUE	igd	NA	NA	NA	NA	NA	NA	NA	462933	7.8001e-11	0.000334189	11	2197112	ukb-b-14609	|| id:ukb-b-14609	TRUE	reported	igd	2	TRUE
rs75199135	G	A	G	A	0.00161056	0.00025437	0.306699	0.306691	FALSE	FALSE	FALSE	ukb-b-16662	18	57920621	0.000191318	463010	0.18	Diagnoses - secondary ICD10: I25.2 Old myocardial infarction || id:ukb-b-16662	Diagnoses - secondary ICD10: I25.2 Old myocardial infarction	Diagnoses - secondary ICD10: I25.2 Old myocardial infarction || ||	TRUE	igd	NA	NA	NA	NA	NA	NA	NA	462933	4.79999e-06	0.00035229	18	57920621	ukb-b-14609	|| id:ukb-b-14609	TRUE	reported	igd	2	TRUE
rs76550717	G	A	G	A	-0.00278832	-7.94671e-05	0.159023	0.159019	FALSE	FALSE	FALSE	ukb-b-16662	11	72428172	0.000241375	463010	0.74	Diagnoses - secondary ICD10: I25.2 Old myocardial infarction || id:ukb-b-16662	Diagnoses - secondary ICD10: I25.2 Old myocardial infarction	Diagnoses - secondary ICD10: I25.2 Old myocardial infarction || ||	TRUE	igd	NA	NA	NA	NA	NA	NA	NA	462933	3.50002e-10	0.000444411	11	72428172	ukb-b-14609	|| id:ukb-b-14609	TRUE	reported	igd	2	TRUE
rs76675804	C	T	C	T	-0.00418436	0.000650246	0.100098	0.106088	FALSE	FALSE	FALSE	ukb-b-16662	2	43626521	0.000285613	463010	0.0230001	Diagnoses - secondary ICD10: I25.2 Old myocardial infarction || id:ukb-b-16662	Diagnoses - secondary ICD10: I25.2 Old myocardial infarction	Diagnoses - secondary ICD10: I25.2 Old myocardial infarction || ||	TRUE	igd	TRUE	rs76675804	rs57696714	C	T	C	T	462933	8.80035e-15	0.000539519	2	43611883	ukb-b-14609	|| id:ukb-b-14609	TRUE	reported	igd	2	TRUE
rs7756992	G	A	G	A	0.00319744	-0.000276463	0.266365	0.266363	FALSE	FALSE	FALSE	ukb-b-16662	6	20679709	0.000198576	463010	0.16	Diagnoses - secondary ICD10: I25.2 Old myocardial infarction || id:ukb-b-16662	Diagnoses - secondary ICD10: I25.2 Old myocardial infarction	Diagnoses - secondary ICD10: I25.2 Old myocardial infarction || ||	TRUE	igd	NA	NA	NA	NA	NA	NA	NA	462933	2.19989e-18	0.000365589	6	20679709	ukb-b-14609	|| id:ukb-b-14609	TRUE	reported	igd	2	TRUE
rs780093	C	T	C	T	0.00206338	-0.000143212	0.615229	0.615236	FALSE	FALSE	FALSE	ukb-b-16662	2	27742603	0.000180365	463010	0.43	Diagnoses - secondary ICD10: I25.2 Old myocardial infarction || id:ukb-b-16662	Diagnoses - secondary ICD10: I25.2 Old myocardial infarction	Diagnoses - secondary ICD10: I25.2 Old myocardial infarction || ||	TRUE	igd	NA	NA	NA	NA	NA	NA	NA	462933	5.1e-10	0.000332018	2	27742603	ukb-b-14609	|| id:ukb-b-14609	TRUE	reported	igd	2	TRUE
rs8021298	A	G	A	G	0.00158746	3.41751e-05	0.336245	0.336252	FALSE	FALSE	FALSE	ukb-b-16662	14	91840153	0.000186596	463010	0.85	Diagnoses - secondary ICD10: I25.2 Old myocardial infarction || id:ukb-b-16662	Diagnoses - secondary ICD10: I25.2 Old myocardial infarction	Diagnoses - secondary ICD10: I25.2 Old myocardial infarction || ||	TRUE	igd	NA	NA	NA	NA	NA	NA	NA	462933	3.79997e-06	0.000343581	14	91840153	ukb-b-14609	|| id:ukb-b-14609	TRUE	reported	igd	2	TRUE
rs849142	C	T	C	T	-0.00239601	-6.39863e-06	0.505093	0.505096	FALSE	FALSE	FALSE	ukb-b-16662	7	28185891	0.000175611	463010	0.97	Diagnoses - secondary ICD10: I25.2 Old myocardial infarction || id:ukb-b-16662	Diagnoses - secondary ICD10: I25.2 Old myocardial infarction	Diagnoses - secondary ICD10: I25.2 Old myocardial infarction || ||	TRUE	igd	NA	NA	NA	NA	NA	NA	NA	462933	1.29987e-13	0.00032333	7	28185891	ukb-b-14609	|| id:ukb-b-14609	TRUE	reported	igd	2	TRUE
rs8756	A	C	A	C	0.00188718	0.000206893	0.517619	0.517621	FALSE	FALSE	FALSE	ukb-b-16662	12	66359752	0.000175979	463010	0.24	Diagnoses - secondary ICD10: I25.2 Old myocardial infarction || id:ukb-b-16662	Diagnoses - secondary ICD10: I25.2 Old myocardial infarction	Diagnoses - secondary ICD10: I25.2 Old myocardial infarction || ||	TRUE	igd	NA	NA	NA	NA	NA	NA	NA	462933	5.69994e-09	0.000324014	12	66359752	ukb-b-14609	|| id:ukb-b-14609	TRUE	reported	igd	2	TRUE
rs898181	C	T	C	T	0.00197255	0.000116998	0.772842	0.772847	FALSE	FALSE	FALSE	ukb-b-16662	18	60668353	0.000210784	463010	0.58	Diagnoses - secondary ICD10: I25.2 Old myocardial infarction || id:ukb-b-16662	Diagnoses - secondary ICD10: I25.2 Old myocardial infarction	Diagnoses - secondary ICD10: I25.2 Old myocardial infarction || ||	TRUE	igd	NA	NA	NA	NA	NA	NA	NA	462933	3.69999e-07	0.000388137	18	60668353	ukb-b-14609	|| id:ukb-b-14609	TRUE	reported	igd	2	TRUE
rs9273268	C	T	C	T	0.00227428	0.000344657	0.301139	0.301132	FALSE	FALSE	FALSE	ukb-b-16662	6	32614334	0.000224609	463010	0.12	Diagnoses - secondary ICD10: I25.2 Old myocardial infarction || id:ukb-b-16662	Diagnoses - secondary ICD10: I25.2 Old myocardial infarction	Diagnoses - secondary ICD10: I25.2 Old myocardial infarction || ||	TRUE	igd	NA	NA	NA	NA	NA	NA	NA	462933	3.79997e-08	0.00041352	6	32614334	ukb-b-14609	|| id:ukb-b-14609	TRUE	reported	igd	2	TRUE
rs927742	T	C	T	C	-0.00150016	-0.000324102	0.572298	0.572294	FALSE	FALSE	FALSE	ukb-b-16662	1	20715200	0.00017835	463010	0.0690001	Diagnoses - secondary ICD10: I25.2 Old myocardial infarction || id:ukb-b-16662	Diagnoses - secondary ICD10: I25.2 Old myocardial infarction	Diagnoses - secondary ICD10: I25.2 Old myocardial infarction || ||	TRUE	igd	NA	NA	NA	NA	NA	NA	NA	462933	4.90004e-06	0.000328328	1	20715200	ukb-b-14609	|| id:ukb-b-14609	TRUE	reported	igd	2	TRUE
rs9289559	G	A	G	A	-0.00166903	-0.000171393	0.654423	0.654435	FALSE	FALSE	FALSE	ukb-b-16662	3	138091189	0.000184904	463010	0.35	Diagnoses - secondary ICD10: I25.2 Old myocardial infarction || id:ukb-b-16662	Diagnoses - secondary ICD10: I25.2 Old myocardial infarction	Diagnoses - secondary ICD10: I25.2 Old myocardial infarction || ||	TRUE	igd	NA	NA	NA	NA	NA	NA	NA	462933	9.40005e-07	0.000340415	3	138091189	ukb-b-14609	|| id:ukb-b-14609	TRUE	reported	igd	2	TRUE
rs9379084	A	G	A	G	-0.00238684	0.000230275	0.115625	0.115629	FALSE	FALSE	FALSE	ukb-b-16662	6	7231843	0.000283166	463010	0.42	Diagnoses - secondary ICD10: I25.2 Old myocardial infarction || id:ukb-b-16662	Diagnoses - secondary ICD10: I25.2 Old myocardial infarction	Diagnoses - secondary ICD10: I25.2 Old myocardial infarction || ||	TRUE	igd	NA	NA	NA	NA	NA	NA	NA	462933	4.70002e-06	0.000521339	6	7231843	ukb-b-14609	|| id:ukb-b-14609	TRUE	reported	igd	2	TRUE
rs947791	A	G	A	G	0.00228897	-0.000334305	0.217618	0.217623	FALSE	FALSE	FALSE	ukb-b-16662	11	65302893	0.000213158	463010	0.12	Diagnoses - secondary ICD10: I25.2 Old myocardial infarction || id:ukb-b-16662	Diagnoses - secondary ICD10: I25.2 Old myocardial infarction	Diagnoses - secondary ICD10: I25.2 Old myocardial infarction || ||	TRUE	igd	NA	NA	NA	NA	NA	NA	NA	462933	5.49997e-09	0.000392464	11	65302893	ukb-b-14609	|| id:ukb-b-14609	TRUE	reported	igd	2	TRUE
rs987237	G	A	G	A	0.00242652	0.00066317	0.179582	0.179586	FALSE	FALSE	FALSE	ukb-b-16662	6	50803050	0.000228834	463010	0.00379997	Diagnoses - secondary ICD10: I25.2 Old myocardial infarction || id:ukb-b-16662	Diagnoses - secondary ICD10: I25.2 Old myocardial infarction	Diagnoses - secondary ICD10: I25.2 Old myocardial infarction || ||	TRUE	igd	NA	NA	NA	NA	NA	NA	NA	462933	8.40001e-09	0.0004213	6	50803050	ukb-b-14609	|| id:ukb-b-14609	TRUE	reported	igd	2	TRUE
rs9957264	A	C	A	C	-0.00262705	-1.67178e-05	0.166478	0.166472	FALSE	FALSE	FALSE	ukb-b-16662	18	56881633	0.000236395	463010	0.94	Diagnoses - secondary ICD10: I25.2 Old myocardial infarction || id:ukb-b-16662	Diagnoses - secondary ICD10: I25.2 Old myocardial infarction	Diagnoses - secondary ICD10: I25.2 Old myocardial infarction || ||	TRUE	igd	NA	NA	NA	NA	NA	NA	NA	462933	1.6e-09	0.000435291	18	56881633	ukb-b-14609	|| id:ukb-b-14609	TRUE	reported	igd	2	TRUE

## Sheet: S3
Table S3 IVs used to assess the genetic association between metformin and acute MI
SNP	effect_allele.exposure	other_allele.exposure	effect_allele.outcome	other_allele.outcome	beta.exposure	beta.outcome	eaf.exposure	eaf.outcome	remove	palindromic	ambiguous	id.outcome	chr	pos	se.outcome	samplesize.outcome	pval.outcome	outcome	originalname.outcome	outcome.deprecated	mr_keep.outcome	data_source.outcome	samplesize.exposure	pval.exposure	se.exposure	chr.exposure	pos.exposure	id.exposure	exposure	mr_keep.exposure	pval_origin.exposure	data_source.exposure	action	mr_keep
rs10001190	G	A	G	A	0.0026373	-3.58169e-05	0.632112	0.632103	FALSE	FALSE	FALSE	ukb-b-3469	4	6284633	0.000152236	463010	0.81	Diagnoses - main ICD10: I21.9 Acute myocardial infarction, unspecified || id:ukb-b-3469	Diagnoses - main ICD10: I21.9 Acute myocardial infarction, unspecified	Diagnoses - main ICD10: I21.9 Acute myocardial infarction, unspecified || ||	TRUE	igd	462933	3.90032e-15	0.000335655	4	6284633	ukb-b-14609	Treatment/medication code: metformin || id:ukb-b-14609	TRUE	reported	igd	2	TRUE
rs10195252	C	T	C	T	-0.00191685	-4.06741e-05	0.405055	0.40506	FALSE	FALSE	FALSE	ukb-b-3469	2	165513091	0.000149519	463010	0.79	Diagnoses - main ICD10: I21.9 Acute myocardial infarction, unspecified || id:ukb-b-3469	Diagnoses - main ICD10: I21.9 Acute myocardial infarction, unspecified	Diagnoses - main ICD10: I21.9 Acute myocardial infarction, unspecified || ||	TRUE	igd	462933	6.1e-09	0.000329621	2	165513091	ukb-b-14609	Treatment/medication code: metformin || id:ukb-b-14609	TRUE	reported	igd	2	TRUE
rs10420309	G	A	G	A	-0.00189448	-0.000191027	0.437532	0.437533	FALSE	FALSE	FALSE	ukb-b-3469	19	46150182	0.000148566	463010	0.2	Diagnoses - main ICD10: I21.9 Acute myocardial infarction, unspecified || id:ukb-b-3469	Diagnoses - main ICD10: I21.9 Acute myocardial infarction, unspecified	Diagnoses - main ICD10: I21.9 Acute myocardial infarction, unspecified || ||	TRUE	igd	462933	7.39997e-09	0.000327625	19	46150182	ukb-b-14609	Treatment/medication code: metformin || id:ukb-b-14609	TRUE	reported	igd	2	TRUE
rs10965246	C	T	C	T	-0.00429996	-0.00011623	0.176686	0.176684	FALSE	FALSE	FALSE	ukb-b-3469	9	22132698	0.000192616	463010	0.55	Diagnoses - main ICD10: I21.9 Acute myocardial infarction, unspecified || id:ukb-b-3469	Diagnoses - main ICD10: I21.9 Acute myocardial infarction, unspecified	Diagnoses - main ICD10: I21.9 Acute myocardial infarction, unspecified || ||	TRUE	igd	462933	4.30031e-24	0.000424723	9	22132698	ukb-b-14609	Treatment/medication code: metformin || id:ukb-b-14609	TRUE	reported	igd	2	TRUE
rs11257655	T	C	T	C	0.00273499	0.000324109	0.208209	0.208216	FALSE	FALSE	FALSE	ukb-b-3469	10	12307894	0.00018061	463010	0.0729995	Diagnoses - main ICD10: I21.9 Acute myocardial infarction, unspecified || id:ukb-b-3469	Diagnoses - main ICD10: I21.9 Acute myocardial infarction, unspecified	Diagnoses - main ICD10: I21.9 Acute myocardial infarction, unspecified || ||	TRUE	igd	462933	6.4998e-12	0.000398227	10	12307894	ukb-b-14609	Treatment/medication code: metformin || id:ukb-b-14609	TRUE	reported	igd	2	TRUE
rs11658063	G	C	G	C	-0.0026474	-0.000284831	0.602828	0.602825	FALSE	TRUE	FALSE	ukb-b-3469	17	36103872	0.000151175	463010	0.0599998	Diagnoses - main ICD10: I21.9 Acute myocardial infarction, unspecified || id:ukb-b-3469	Diagnoses - main ICD10: I21.9 Acute myocardial infarction, unspecified	Diagnoses - main ICD10: I21.9 Acute myocardial infarction, unspecified || ||	TRUE	igd	462933	1.99986e-15	0.000333353	17	36103872	ukb-b-14609	Treatment/medication code: metformin || id:ukb-b-14609	TRUE	reported	igd	2	TRUE
rs11708067	G	A	G	A	-0.00216544	0.000168523	0.242368	0.24236	FALSE	FALSE	FALSE	ukb-b-3469	3	123065778	0.000171103	463010	0.32	Diagnoses - main ICD10: I21.9 Acute myocardial infarction, unspecified || id:ukb-b-3469	Diagnoses - main ICD10: I21.9 Acute myocardial infarction, unspecified	Diagnoses - main ICD10: I21.9 Acute myocardial infarction, unspecified || ||	TRUE	igd	462933	9.49992e-09	0.000377254	3	123065778	ukb-b-14609	Treatment/medication code: metformin || id:ukb-b-14609	TRUE	reported	igd	2	TRUE
rs1215468	G	A	G	A	-0.00292874	6.79687e-05	0.291405	0.291413	FALSE	FALSE	FALSE	ukb-b-3469	13	80707429	0.000162266	463010	0.68	Diagnoses - main ICD10: I21.9 Acute myocardial infarction, unspecified || id:ukb-b-3469	Diagnoses - main ICD10: I21.9 Acute myocardial infarction, unspecified	Diagnoses - main ICD10: I21.9 Acute myocardial infarction, unspecified || ||	TRUE	igd	462933	2.70023e-16	0.00035782	13	80707429	ukb-b-14609	Treatment/medication code: metformin || id:ukb-b-14609	TRUE	reported	igd	2	TRUE
rs13266634	T	C	T	C	-0.00254288	-2.08546e-05	0.309592	0.30959	FALSE	FALSE	FALSE	ukb-b-3469	8	118184783	0.000158791	463010	0.9	Diagnoses - main ICD10: I21.9 Acute myocardial infarction, unspecified || id:ukb-b-3469	Diagnoses - main ICD10: I21.9 Acute myocardial infarction, unspecified	Diagnoses - main ICD10: I21.9 Acute myocardial infarction, unspecified || ||	TRUE	igd	462933	3.80014e-13	0.000350136	8	118184783	ukb-b-14609	Treatment/medication code: metformin || id:ukb-b-14609	TRUE	reported	igd	2	TRUE
rs1421085	C	T	C	T	0.00352358	5.97078e-05	0.403451	0.403443	FALSE	FALSE	FALSE	ukb-b-3469	16	53800954	0.00014949	463010	0.69	Diagnoses - main ICD10: I21.9 Acute myocardial infarction, unspecified || id:ukb-b-3469	Diagnoses - main ICD10: I21.9 Acute myocardial infarction, unspecified	Diagnoses - main ICD10: I21.9 Acute myocardial infarction, unspecified || ||	TRUE	igd	462933	1.10002e-26	0.000329648	16	53800954	ukb-b-14609	Treatment/medication code: metformin || id:ukb-b-14609	TRUE	reported	igd	2	TRUE
rs1496653	G	A	G	A	-0.00291936	0.000299657	0.203441	0.203441	FALSE	FALSE	FALSE	ukb-b-3469	3	23454790	0.000182081	463010	0.1	Diagnoses - main ICD10: I21.9 Acute myocardial infarction, unspecified || id:ukb-b-3469	Diagnoses - main ICD10: I21.9 Acute myocardial infarction, unspecified	Diagnoses - main ICD10: I21.9 Acute myocardial infarction, unspecified || ||	TRUE	igd	462933	3.50026e-13	0.000401455	3	23454790	ukb-b-14609	Treatment/medication code: metformin || id:ukb-b-14609	TRUE	reported	igd	2	TRUE
rs1515096	T	C	T	C	0.00254389	-0.000192773	0.426595	0.426596	FALSE	FALSE	FALSE	ukb-b-3469	2	227168672	0.00016164	463010	0.23	Diagnoses - main ICD10: I21.9 Acute myocardial infarction, unspecified || id:ukb-b-3469	Diagnoses - main ICD10: I21.9 Acute myocardial infarction, unspecified	Diagnoses - main ICD10: I21.9 Acute myocardial infarction, unspecified || ||	TRUE	igd	462933	9.3994e-13	0.000356342	2	227168672	ukb-b-14609	Treatment/medication code: metformin || id:ukb-b-14609	TRUE	reported	igd	2	TRUE
rs1613295	G	T	G	T	0.00240145	-0.000210398	0.578289	0.578293	FALSE	FALSE	FALSE	ukb-b-3469	10	80954789	0.000148656	463010	0.16	Diagnoses - main ICD10: I21.9 Acute myocardial infarction, unspecified || id:ukb-b-3469	Diagnoses - main ICD10: I21.9 Acute myocardial infarction, unspecified	Diagnoses - main ICD10: I21.9 Acute myocardial infarction, unspecified || ||	TRUE	igd	462933	2.39994e-13	0.000327761	10	80954789	ukb-b-14609	Treatment/medication code: metformin || id:ukb-b-14609	TRUE	reported	igd	2	TRUE
rs17513135	T	C	T	C	0.0022746	-5.6538e-05	0.227468	0.227463	FALSE	FALSE	FALSE	ukb-b-3469	1	40035686	0.000174982	463010	0.75	Diagnoses - main ICD10: I21.9 Acute myocardial infarction, unspecified || id:ukb-b-3469	Diagnoses - main ICD10: I21.9 Acute myocardial infarction, unspecified	Diagnoses - main ICD10: I21.9 Acute myocardial infarction, unspecified || ||	TRUE	igd	462933	3.69999e-09	0.000385776	1	40035686	ukb-b-14609	Treatment/medication code: metformin || id:ukb-b-14609	TRUE	reported	igd	2	TRUE
rs2009222	C	T	C	T	0.00189842	-0.000137107	0.632367	0.632373	FALSE	FALSE	FALSE	ukb-b-3469	19	13034543	0.000151851	463010	0.37	Diagnoses - main ICD10: I21.9 Acute myocardial infarction, unspecified || id:ukb-b-3469	Diagnoses - main ICD10: I21.9 Acute myocardial infarction, unspecified	Diagnoses - main ICD10: I21.9 Acute myocardial infarction, unspecified || ||	TRUE	igd	462933	1.40001e-08	0.000334869	19	13034543	ukb-b-14609	Treatment/medication code: metformin || id:ukb-b-14609	TRUE	reported	igd	2	TRUE
rs2237895	C	A	C	A	0.00249846	0.000122759	0.415681	0.415681	FALSE	FALSE	FALSE	ukb-b-3469	11	2857194	0.000148591	463010	0.41	Diagnoses - main ICD10: I21.9 Acute myocardial infarction, unspecified || id:ukb-b-3469	Diagnoses - main ICD10: I21.9 Acute myocardial infarction, unspecified	Diagnoses - main ICD10: I21.9 Acute myocardial infarction, unspecified || ||	TRUE	igd	462933	2.39994e-14	0.000327645	11	2857194	ukb-b-14609	Treatment/medication code: metformin || id:ukb-b-14609	TRUE	reported	igd	2	TRUE
rs2796441	A	G	A	G	-0.00182507	6.59574e-05	0.418465	0.418466	FALSE	FALSE	FALSE	ukb-b-3469	9	84308948	0.000148438	463010	0.66	Diagnoses - main ICD10: I21.9 Acute myocardial infarction, unspecified || id:ukb-b-3469	Diagnoses - main ICD10: I21.9 Acute myocardial infarction, unspecified	Diagnoses - main ICD10: I21.9 Acute myocardial infarction, unspecified || ||	TRUE	igd	462933	2.5e-08	0.000327318	9	84308948	ukb-b-14609	Treatment/medication code: metformin || id:ukb-b-14609	TRUE	reported	igd	2	TRUE
rs34744311	T	C	T	C	-0.00284808	-0.000418237	0.377322	0.377312	FALSE	FALSE	FALSE	ukb-b-3469	10	94467287	0.000151636	463010	0.00580003	Diagnoses - main ICD10: I21.9 Acute myocardial infarction, unspecified || id:ukb-b-3469	Diagnoses - main ICD10: I21.9 Acute myocardial infarction, unspecified	Diagnoses - main ICD10: I21.9 Acute myocardial infarction, unspecified || ||	TRUE	igd	462933	1.59993e-17	0.00033433	10	94467287	ukb-b-14609	Treatment/medication code: metformin || id:ukb-b-14609	TRUE	reported	igd	2	TRUE
rs34872471	C	T	C	T	0.0085635	0.000361014	0.291831	0.291832	FALSE	FALSE	FALSE	ukb-b-3469	10	114754071	0.000161563	463010	0.025	Diagnoses - main ICD10: I21.9 Acute myocardial infarction, unspecified || id:ukb-b-3469	Diagnoses - main ICD10: I21.9 Acute myocardial infarction, unspecified	Diagnoses - main ICD10: I21.9 Acute myocardial infarction, unspecified || ||	TRUE	igd	462933	1.09901e-127	0.000356221	10	114754071	ukb-b-14609	Treatment/medication code: metformin || id:ukb-b-14609	TRUE	reported	igd	2	TRUE
rs459193	G	A	G	A	0.00236399	-1.71078e-05	0.746628	0.746618	FALSE	FALSE	FALSE	ukb-b-3469	5	55806751	0.000168305	463010	0.92	Diagnoses - main ICD10: I21.9 Acute myocardial infarction, unspecified || id:ukb-b-3469	Diagnoses - main ICD10: I21.9 Acute myocardial infarction, unspecified	Diagnoses - main ICD10: I21.9 Acute myocardial infarction, unspecified || ||	TRUE	igd	462933	1.89998e-10	0.000371114	5	55806751	ukb-b-14609	Treatment/medication code: metformin || id:ukb-b-14609	TRUE	reported	igd	2	TRUE
rs4686471	C	T	C	T	0.0018892	0.000120611	0.610082	0.610091	FALSE	FALSE	FALSE	ukb-b-3469	3	187740899	0.000151081	463010	0.42	Diagnoses - main ICD10: I21.9 Acute myocardial infarction, unspecified || id:ukb-b-3469	Diagnoses - main ICD10: I21.9 Acute myocardial infarction, unspecified	Diagnoses - main ICD10: I21.9 Acute myocardial infarction, unspecified || ||	TRUE	igd	462933	1.40001e-08	0.000333106	3	187740899	ukb-b-14609	Treatment/medication code: metformin || id:ukb-b-14609	TRUE	reported	igd	2	TRUE
rs4752792	A	G	A	G	0.00209176	6.01962e-05	0.544491	0.544471	FALSE	FALSE	FALSE	ukb-b-3469	11	47815702	0.000147104	463010	0.68	Diagnoses - main ICD10: I21.9 Acute myocardial infarction, unspecified || id:ukb-b-3469	Diagnoses - main ICD10: I21.9 Acute myocardial infarction, unspecified	Diagnoses - main ICD10: I21.9 Acute myocardial infarction, unspecified || ||	TRUE	igd	462933	1.09999e-10	0.00032437	11	47815702	ukb-b-14609	Treatment/medication code: metformin || id:ukb-b-14609	TRUE	reported	igd	2	TRUE
rs4932264	C	T	C	T	-0.0022175	-9.14664e-05	0.729643	0.72965	FALSE	FALSE	FALSE	ukb-b-3469	15	90422986	0.000165433	463010	0.58	Diagnoses - main ICD10: I21.9 Acute myocardial infarction, unspecified || id:ukb-b-3469	Diagnoses - main ICD10: I21.9 Acute myocardial infarction, unspecified	Diagnoses - main ICD10: I21.9 Acute myocardial infarction, unspecified || ||	TRUE	igd	462933	1.2e-09	0.000364805	15	90422986	ukb-b-14609	Treatment/medication code: metformin || id:ukb-b-14609	TRUE	reported	igd	2	TRUE
rs67232546	T	C	T	C	0.00227404	-0.000131598	0.212505	0.212506	FALSE	FALSE	FALSE	ukb-b-3469	11	128398938	0.000180567	463010	0.47	Diagnoses - main ICD10: I21.9 Acute myocardial infarction, unspecified || id:ukb-b-3469	Diagnoses - main ICD10: I21.9 Acute myocardial infarction, unspecified	Diagnoses - main ICD10: I21.9 Acute myocardial infarction, unspecified || ||	TRUE	igd	462933	1.09999e-08	0.000398149	11	128398938	ukb-b-14609	Treatment/medication code: metformin || id:ukb-b-14609	TRUE	reported	igd	2	TRUE
rs6769511	C	T	C	T	0.00318225	3.84023e-05	0.315782	0.315785	FALSE	FALSE	FALSE	ukb-b-3469	3	185530290	0.000157851	463010	0.81	Diagnoses - main ICD10: I21.9 Acute myocardial infarction, unspecified || id:ukb-b-3469	Diagnoses - main ICD10: I21.9 Acute myocardial infarction, unspecified	Diagnoses - main ICD10: I21.9 Acute myocardial infarction, unspecified || ||	TRUE	igd	462933	6.00067e-20	0.000348036	3	185530290	ukb-b-14609	Treatment/medication code: metformin || id:ukb-b-14609	TRUE	reported	igd	2	TRUE
rs7018475	G	T	G	T	0.00272318	3.116e-05	0.257503	0.257508	FALSE	FALSE	FALSE	ukb-b-3469	9	22137685	0.000167797	463010	0.85	Diagnoses - main ICD10: I21.9 Acute myocardial infarction, unspecified || id:ukb-b-3469	Diagnoses - main ICD10: I21.9 Acute myocardial infarction, unspecified	Diagnoses - main ICD10: I21.9 Acute myocardial infarction, unspecified || ||	TRUE	igd	462933	1.80011e-13	0.00037	9	22137685	ukb-b-14609	Treatment/medication code: metformin || id:ukb-b-14609	TRUE	reported	igd	2	TRUE
rs7177055	A	G	A	G	0.00224939	0.00024454	0.717474	0.717472	FALSE	FALSE	FALSE	ukb-b-3469	15	77832762	0.000162742	463010	0.13	Diagnoses - main ICD10: I21.9 Acute myocardial infarction, unspecified || id:ukb-b-3469	Diagnoses - main ICD10: I21.9 Acute myocardial infarction, unspecified	Diagnoses - main ICD10: I21.9 Acute myocardial infarction, unspecified || ||	TRUE	igd	462933	3.69999e-10	0.000358865	15	77832762	ukb-b-14609	Treatment/medication code: metformin || id:ukb-b-14609	TRUE	reported	igd	2	TRUE
rs73188924	A	C	A	C	0.00217376	7.56149e-05	0.224797	0.2248	FALSE	FALSE	FALSE	ukb-b-3469	22	50788567	0.000176719	463010	0.67	Diagnoses - main ICD10: I21.9 Acute myocardial infarction, unspecified || id:ukb-b-3469	Diagnoses - main ICD10: I21.9 Acute myocardial infarction, unspecified	Diagnoses - main ICD10: I21.9 Acute myocardial infarction, unspecified || ||	TRUE	igd	462933	2.39999e-08	0.000389733	22	50788567	ukb-b-14609	Treatment/medication code: metformin || id:ukb-b-14609	TRUE	reported	igd	2	TRUE
rs7376543	G	T	G	T	-0.00232207	-0.000274082	0.68871	0.688704	FALSE	FALSE	FALSE	ukb-b-3469	4	49310408	0.000176376	463010	0.12	Diagnoses - main ICD10: I21.9 Acute myocardial infarction, unspecified || id:ukb-b-3469	Diagnoses - main ICD10: I21.9 Acute myocardial infarction, unspecified	Diagnoses - main ICD10: I21.9 Acute myocardial infarction, unspecified || ||	TRUE	igd	462933	2.39999e-09	0.00038888	4	49310408	ukb-b-14609	Treatment/medication code: metformin || id:ukb-b-14609	TRUE	reported	igd	2	TRUE
rs7482891	G	A	G	A	-0.00217361	-1.42186e-05	0.622096	0.622092	FALSE	FALSE	FALSE	ukb-b-3469	11	2197112	0.000151555	463010	0.93	Diagnoses - main ICD10: I21.9 Acute myocardial infarction, unspecified || id:ukb-b-3469	Diagnoses - main ICD10: I21.9 Acute myocardial infarction, unspecified	Diagnoses - main ICD10: I21.9 Acute myocardial infarction, unspecified || ||	TRUE	igd	462933	7.8001e-11	0.000334189	11	2197112	ukb-b-14609	Treatment/medication code: metformin || id:ukb-b-14609	TRUE	reported	igd	2	TRUE
rs76550717	G	A	G	A	-0.00278832	-0.000105805	0.159023	0.159019	FALSE	FALSE	FALSE	ukb-b-3469	11	72428172	0.000201545	463010	0.6	Diagnoses - main ICD10: I21.9 Acute myocardial infarction, unspecified || id:ukb-b-3469	Diagnoses - main ICD10: I21.9 Acute myocardial infarction, unspecified	Diagnoses - main ICD10: I21.9 Acute myocardial infarction, unspecified || ||	TRUE	igd	462933	3.50002e-10	0.000444411	11	72428172	ukb-b-14609	Treatment/medication code: metformin || id:ukb-b-14609	TRUE	reported	igd	2	TRUE
rs7756992	G	A	G	A	0.00319744	-0.000137047	0.266365	0.266363	FALSE	FALSE	FALSE	ukb-b-3469	6	20679709	0.000165811	463010	0.41	Diagnoses - main ICD10: I21.9 Acute myocardial infarction, unspecified || id:ukb-b-3469	Diagnoses - main ICD10: I21.9 Acute myocardial infarction, unspecified	Diagnoses - main ICD10: I21.9 Acute myocardial infarction, unspecified || ||	TRUE	igd	462933	2.19989e-18	0.000365589	6	20679709	ukb-b-14609	Treatment/medication code: metformin || id:ukb-b-14609	TRUE	reported	igd	2	TRUE
rs780093	C	T	C	T	0.00206338	-0.000104312	0.615229	0.615236	FALSE	FALSE	FALSE	ukb-b-3469	2	27742603	0.000150608	463010	0.49	Diagnoses - main ICD10: I21.9 Acute myocardial infarction, unspecified || id:ukb-b-3469	Diagnoses - main ICD10: I21.9 Acute myocardial infarction, unspecified	Diagnoses - main ICD10: I21.9 Acute myocardial infarction, unspecified || ||	TRUE	igd	462933	5.1e-10	0.000332018	2	27742603	ukb-b-14609	Treatment/medication code: metformin || id:ukb-b-14609	TRUE	reported	igd	2	TRUE
rs849142	C	T	C	T	-0.00239601	-0.000241615	0.505093	0.505096	FALSE	FALSE	FALSE	ukb-b-3469	7	28185891	0.000146631	463010	0.0990011	Diagnoses - main ICD10: I21.9 Acute myocardial infarction, unspecified || id:ukb-b-3469	Diagnoses - main ICD10: I21.9 Acute myocardial infarction, unspecified	Diagnoses - main ICD10: I21.9 Acute myocardial infarction, unspecified || ||	TRUE	igd	462933	1.29987e-13	0.00032333	7	28185891	ukb-b-14609	Treatment/medication code: metformin || id:ukb-b-14609	TRUE	reported	igd	2	TRUE
rs9273268	C	T	C	T	0.00227428	9.13301e-05	0.301139	0.301132	FALSE	FALSE	FALSE	ukb-b-3469	6	32614334	0.000187549	463010	0.630001	Diagnoses - main ICD10: I21.9 Acute myocardial infarction, unspecified || id:ukb-b-3469	Diagnoses - main ICD10: I21.9 Acute myocardial infarction, unspecified	Diagnoses - main ICD10: I21.9 Acute myocardial infarction, unspecified || ||	TRUE	igd	462933	3.79997e-08	0.00041352	6	32614334	ukb-b-14609	Treatment/medication code: metformin || id:ukb-b-14609	TRUE	reported	igd	2	TRUE
rs947791	A	G	A	G	0.00228897	4.52771e-05	0.217618	0.217623	FALSE	FALSE	FALSE	ukb-b-3469	11	65302893	0.000177984	463010	0.8	Diagnoses - main ICD10: I21.9 Acute myocardial infarction, unspecified || id:ukb-b-3469	Diagnoses - main ICD10: I21.9 Acute myocardial infarction, unspecified	Diagnoses - main ICD10: I21.9 Acute myocardial infarction, unspecified || ||	TRUE	igd	462933	5.49997e-09	0.000392464	11	65302893	ukb-b-14609	Treatment/medication code: metformin || id:ukb-b-14609	TRUE	reported	igd	2	TRUE
rs9669278	C	T	C	T	0.00189443	-9.64353e-05	0.51868	0.51868	FALSE	FALSE	FALSE	ukb-b-3469	12	66374587	0.000147538	463010	0.51	Diagnoses - main ICD10: I21.9 Acute myocardial infarction, unspecified || id:ukb-b-3469	Diagnoses - main ICD10: I21.9 Acute myocardial infarction, unspecified	Diagnoses - main ICD10: I21.9 Acute myocardial infarction, unspecified || ||	TRUE	igd	462933	5.80003e-09	0.000325329	12	66374587	ukb-b-14609	Treatment/medication code: metformin || id:ukb-b-14609	TRUE	reported	igd	2	TRUE
rs987237	G	A	G	A	0.00242652	0.000198968	0.179582	0.179586	FALSE	FALSE	FALSE	ukb-b-3469	6	50803050	0.000191076	463010	0.3	Diagnoses - main ICD10: I21.9 Acute myocardial infarction, unspecified || id:ukb-b-3469	Diagnoses - main ICD10: I21.9 Acute myocardial infarction, unspecified	Diagnoses - main ICD10: I21.9 Acute myocardial infarction, unspecified || ||	TRUE	igd	462933	8.40001e-09	0.0004213	6	50803050	ukb-b-14609	Treatment/medication code: metformin || id:ukb-b-14609	TRUE	reported	igd	2	TRUE
rs9957264	A	C	A	C	-0.00262705	0.00023509	0.166478	0.166472	FALSE	FALSE	FALSE	ukb-b-3469	18	56881633	0.000197386	463010	0.23	Diagnoses - main ICD10: I21.9 Acute myocardial infarction, unspecified || id:ukb-b-3469	Diagnoses - main ICD10: I21.9 Acute myocardial infarction, unspecified	Diagnoses - main ICD10: I21.9 Acute myocardial infarction, unspecified || ||	TRUE	igd	462933	1.6e-09	0.000435291	18	56881633	ukb-b-14609	Treatment/medication code: metformin || id:ukb-b-14609	TRUE	reported	igd	2	TRUE

## Sheet: S4
Table S4 IVs used to assess the genetic association between metformin and acute transmural MI of inferior wall
SNP	effect_allele.exposure	other_allele.exposure	effect_allele.outcome	other_allele.outcome	beta.exposure	beta.outcome	eaf.exposure	eaf.outcome	remove	palindromic	ambiguous	id.outcome	chr	pos	se.outcome	samplesize.outcome	pval.outcome	outcome	originalname.outcome	outcome.deprecated	mr_keep.outcome	data_source.outcome	proxy.outcome	target_snp.outcome	proxy_snp.outcome	target_a1.outcome	target_a2.outcome	proxy_a1.outcome	proxy_a2.outcome	samplesize.exposure	pval.exposure	se.exposure	chr.exposure	pos.exposure	id.exposure	exposure	mr_keep.exposure	pval_origin.exposure	data_source.exposure	action	mr_keep
rs10001190	G	A	G	A	0.0026373	4.58185e-05	0.632112	0.632103	FALSE	FALSE	FALSE	ukb-b-453	4	6284633	0.00011383	463010	0.69	Diagnoses - main ICD10: I21.0 Acute transmural myocardial infarction of anterior wall || id:ukb-b-453	Diagnoses - main ICD10: I21.0 Acute transmural myocardial infarction of anterior wall	Diagnoses - main ICD10: I21.0 Acute transmural myocardial infarction of anterior wall || ||	TRUE	igd	NA	NA	NA	NA	NA	NA	NA	462933	3.90032e-15	0.000335655	4	6284633	ukb-b-14609	Treatment/medication code: metformin || id:ukb-b-14609	TRUE	reported	igd	2	TRUE
rs10195252	C	T	C	T	-0.00191685	3.08432e-05	0.405055	0.40506	FALSE	FALSE	FALSE	ukb-b-453	2	165513091	0.000111801	463010	0.780001	Diagnoses - main ICD10: I21.0 Acute transmural myocardial infarction of anterior wall || id:ukb-b-453	Diagnoses - main ICD10: I21.0 Acute transmural myocardial infarction of anterior wall	Diagnoses - main ICD10: I21.0 Acute transmural myocardial infarction of anterior wall || ||	TRUE	igd	NA	NA	NA	NA	NA	NA	NA	462933	6.1e-09	0.000329621	2	165513091	ukb-b-14609	Treatment/medication code: metformin || id:ukb-b-14609	TRUE	reported	igd	2	TRUE
rs10420309	G	A	G	A	-0.00189448	-5.15783e-05	0.437532	0.437533	FALSE	FALSE	FALSE	ukb-b-453	19	46150182	0.000111087	463010	0.64	Diagnoses - main ICD10: I21.0 Acute transmural myocardial infarction of anterior wall || id:ukb-b-453	Diagnoses - main ICD10: I21.0 Acute transmural myocardial infarction of anterior wall	Diagnoses - main ICD10: I21.0 Acute transmural myocardial infarction of anterior wall || ||	TRUE	igd	NA	NA	NA	NA	NA	NA	NA	462933	7.39997e-09	0.000327625	19	46150182	ukb-b-14609	Treatment/medication code: metformin || id:ukb-b-14609	TRUE	reported	igd	2	TRUE
rs11658063	G	C	G	C	-0.0026474	-3.04078e-06	0.602828	0.602825	FALSE	TRUE	FALSE	ukb-b-453	17	36103872	0.000113037	463010	0.98	Diagnoses - main ICD10: I21.0 Acute transmural myocardial infarction of anterior wall || id:ukb-b-453	Diagnoses - main ICD10: I21.0 Acute transmural myocardial infarction of anterior wall	Diagnoses - main ICD10: I21.0 Acute transmural myocardial infarction of anterior wall || ||	TRUE	igd	NA	NA	NA	NA	NA	NA	NA	462933	1.99986e-15	0.000333353	17	36103872	ukb-b-14609	Treatment/medication code: metformin || id:ukb-b-14609	TRUE	reported	igd	2	TRUE
rs1215468	G	A	G	A	-0.00292874	1.13501e-05	0.291405	0.291413	FALSE	FALSE	FALSE	ukb-b-453	13	80707429	0.000121331	463010	0.93	Diagnoses - main ICD10: I21.0 Acute transmural myocardial infarction of anterior wall || id:ukb-b-453	Diagnoses - main ICD10: I21.0 Acute transmural myocardial infarction of anterior wall	Diagnoses - main ICD10: I21.0 Acute transmural myocardial infarction of anterior wall || ||	TRUE	igd	NA	NA	NA	NA	NA	NA	NA	462933	2.70023e-16	0.00035782	13	80707429	ukb-b-14609	Treatment/medication code: metformin || id:ukb-b-14609	TRUE	reported	igd	2	TRUE
rs13266634	T	C	T	C	-0.00254288	-8.1236e-05	0.309592	0.30959	FALSE	FALSE	FALSE	ukb-b-453	8	118184783	0.000118732	463010	0.49	Diagnoses - main ICD10: I21.0 Acute transmural myocardial infarction of anterior wall || id:ukb-b-453	Diagnoses - main ICD10: I21.0 Acute transmural myocardial infarction of anterior wall	Diagnoses - main ICD10: I21.0 Acute transmural myocardial infarction of anterior wall || ||	TRUE	igd	NA	NA	NA	NA	NA	NA	NA	462933	3.80014e-13	0.000350136	8	118184783	ukb-b-14609	Treatment/medication code: metformin || id:ukb-b-14609	TRUE	reported	igd	2	TRUE
rs1421085	C	T	C	T	0.00352358	-8.82521e-05	0.403451	0.403443	FALSE	FALSE	FALSE	ukb-b-453	16	53800954	0.000111777	463010	0.43	Diagnoses - main ICD10: I21.0 Acute transmural myocardial infarction of anterior wall || id:ukb-b-453	Diagnoses - main ICD10: I21.0 Acute transmural myocardial infarction of anterior wall	Diagnoses - main ICD10: I21.0 Acute transmural myocardial infarction of anterior wall || ||	TRUE	igd	NA	NA	NA	NA	NA	NA	NA	462933	1.10002e-26	0.000329648	16	53800954	ukb-b-14609	Treatment/medication code: metformin || id:ukb-b-14609	TRUE	reported	igd	2	TRUE
rs1515096	T	C	T	C	0.00254389	4.31846e-05	0.426595	0.426596	FALSE	FALSE	FALSE	ukb-b-453	2	227168672	0.000120865	463010	0.719999	Diagnoses - main ICD10: I21.0 Acute transmural myocardial infarction of anterior wall || id:ukb-b-453	Diagnoses - main ICD10: I21.0 Acute transmural myocardial infarction of anterior wall	Diagnoses - main ICD10: I21.0 Acute transmural myocardial infarction of anterior wall || ||	TRUE	igd	NA	NA	NA	NA	NA	NA	NA	462933	9.3994e-13	0.000356342	2	227168672	ukb-b-14609	Treatment/medication code: metformin || id:ukb-b-14609	TRUE	reported	igd	2	TRUE
rs1613295	G	T	G	T	0.00240145	-0.000129454	0.578289	0.578293	FALSE	FALSE	FALSE	ukb-b-453	10	80954789	0.000111153	463010	0.24	Diagnoses - main ICD10: I21.0 Acute transmural myocardial infarction of anterior wall || id:ukb-b-453	Diagnoses - main ICD10: I21.0 Acute transmural myocardial infarction of anterior wall	Diagnoses - main ICD10: I21.0 Acute transmural myocardial infarction of anterior wall || ||	TRUE	igd	NA	NA	NA	NA	NA	NA	NA	462933	2.39994e-13	0.000327761	10	80954789	ukb-b-14609	Treatment/medication code: metformin || id:ukb-b-14609	TRUE	reported	igd	2	TRUE
rs2009222	C	T	C	T	0.00189842	0.000128359	0.632367	0.632373	FALSE	FALSE	FALSE	ukb-b-453	19	13034543	0.000113543	463010	0.26	Diagnoses - main ICD10: I21.0 Acute transmural myocardial infarction of anterior wall || id:ukb-b-453	Diagnoses - main ICD10: I21.0 Acute transmural myocardial infarction of anterior wall	Diagnoses - main ICD10: I21.0 Acute transmural myocardial infarction of anterior wall || ||	TRUE	igd	NA	NA	NA	NA	NA	NA	NA	462933	1.40001e-08	0.000334869	19	13034543	ukb-b-14609	Treatment/medication code: metformin || id:ukb-b-14609	TRUE	reported	igd	2	TRUE
rs2237895	C	A	C	A	0.00249846	-6.36138e-05	0.415681	0.415681	FALSE	FALSE	FALSE	ukb-b-453	11	2857194	0.000111105	463010	0.57	Diagnoses - main ICD10: I21.0 Acute transmural myocardial infarction of anterior wall || id:ukb-b-453	Diagnoses - main ICD10: I21.0 Acute transmural myocardial infarction of anterior wall	Diagnoses - main ICD10: I21.0 Acute transmural myocardial infarction of anterior wall || ||	TRUE	igd	NA	NA	NA	NA	NA	NA	NA	462933	2.39994e-14	0.000327645	11	2857194	ukb-b-14609	Treatment/medication code: metformin || id:ukb-b-14609	TRUE	reported	igd	2	TRUE
rs2796441	A	G	A	G	-0.00182507	-2.1715e-05	0.418465	0.418466	FALSE	FALSE	FALSE	ukb-b-453	9	84308948	0.000110991	463010	0.84	Diagnoses - main ICD10: I21.0 Acute transmural myocardial infarction of anterior wall || id:ukb-b-453	Diagnoses - main ICD10: I21.0 Acute transmural myocardial infarction of anterior wall	Diagnoses - main ICD10: I21.0 Acute transmural myocardial infarction of anterior wall || ||	TRUE	igd	NA	NA	NA	NA	NA	NA	NA	462933	2.5e-08	0.000327318	9	84308948	ukb-b-14609	Treatment/medication code: metformin || id:ukb-b-14609	TRUE	reported	igd	2	TRUE
rs34744311	T	C	T	C	-0.00284808	5.19906e-05	0.377322	0.377312	FALSE	FALSE	FALSE	ukb-b-453	10	94467287	0.000113382	463010	0.649999	Diagnoses - main ICD10: I21.0 Acute transmural myocardial infarction of anterior wall || id:ukb-b-453	Diagnoses - main ICD10: I21.0 Acute transmural myocardial infarction of anterior wall	Diagnoses - main ICD10: I21.0 Acute transmural myocardial infarction of anterior wall || ||	TRUE	igd	NA	NA	NA	NA	NA	NA	NA	462933	1.59993e-17	0.00033433	10	94467287	ukb-b-14609	Treatment/medication code: metformin || id:ukb-b-14609	TRUE	reported	igd	2	TRUE
rs34872471	C	T	C	T	0.0085635	0.000112894	0.291831	0.291832	FALSE	FALSE	FALSE	ukb-b-453	10	114754071	0.000120804	463010	0.35	Diagnoses - main ICD10: I21.0 Acute transmural myocardial infarction of anterior wall || id:ukb-b-453	Diagnoses - main ICD10: I21.0 Acute transmural myocardial infarction of anterior wall	Diagnoses - main ICD10: I21.0 Acute transmural myocardial infarction of anterior wall || ||	TRUE	igd	NA	NA	NA	NA	NA	NA	NA	462933	1.09901e-127	0.000356221	10	114754071	ukb-b-14609	Treatment/medication code: metformin || id:ukb-b-14609	TRUE	reported	igd	2	TRUE
rs4686471	C	T	C	T	0.0018892	-1.59729e-05	0.610082	0.610091	FALSE	FALSE	FALSE	ukb-b-453	3	187740899	0.000112967	463010	0.89	Diagnoses - main ICD10: I21.0 Acute transmural myocardial infarction of anterior wall || id:ukb-b-453	Diagnoses - main ICD10: I21.0 Acute transmural myocardial infarction of anterior wall	Diagnoses - main ICD10: I21.0 Acute transmural myocardial infarction of anterior wall || ||	TRUE	igd	NA	NA	NA	NA	NA	NA	NA	462933	1.40001e-08	0.000333106	3	187740899	ukb-b-14609	Treatment/medication code: metformin || id:ukb-b-14609	TRUE	reported	igd	2	TRUE
rs4752792	A	G	A	G	0.00209176	0.000176372	0.544491	0.544471	FALSE	FALSE	FALSE	ukb-b-453	11	47815702	0.000109993	463010	0.11	Diagnoses - main ICD10: I21.0 Acute transmural myocardial infarction of anterior wall || id:ukb-b-453	Diagnoses - main ICD10: I21.0 Acute transmural myocardial infarction of anterior wall	Diagnoses - main ICD10: I21.0 Acute transmural myocardial infarction of anterior wall || ||	TRUE	igd	NA	NA	NA	NA	NA	NA	NA	462933	1.09999e-10	0.00032437	11	47815702	ukb-b-14609	Treatment/medication code: metformin || id:ukb-b-14609	TRUE	reported	igd	2	TRUE
rs4932264	C	T	C	T	-0.0022175	-0.000108646	0.729643	0.723532	FALSE	FALSE	FALSE	ukb-b-453	15	90448376	0.000123461	463010	0.38	Diagnoses - main ICD10: I21.0 Acute transmural myocardial infarction of anterior wall || id:ukb-b-453	Diagnoses - main ICD10: I21.0 Acute transmural myocardial infarction of anterior wall	Diagnoses - main ICD10: I21.0 Acute transmural myocardial infarction of anterior wall || ||	TRUE	igd	TRUE	rs4932264	rs11852306	T	C	T	C	462933	1.2e-09	0.000364805	15	90422986	ukb-b-14609	Treatment/medication code: metformin || id:ukb-b-14609	TRUE	reported	igd	2	TRUE
rs6769511	C	T	C	T	0.00318225	0.000143272	0.315782	0.315785	FALSE	FALSE	FALSE	ukb-b-453	3	185530290	0.000118029	463010	0.22	Diagnoses - main ICD10: I21.0 Acute transmural myocardial infarction of anterior wall || id:ukb-b-453	Diagnoses - main ICD10: I21.0 Acute transmural myocardial infarction of anterior wall	Diagnoses - main ICD10: I21.0 Acute transmural myocardial infarction of anterior wall || ||	TRUE	igd	NA	NA	NA	NA	NA	NA	NA	462933	6.00067e-20	0.000348036	3	185530290	ukb-b-14609	Treatment/medication code: metformin || id:ukb-b-14609	TRUE	reported	igd	2	TRUE
rs7177055	A	G	A	G	0.00224939	-9.51281e-05	0.717474	0.717472	FALSE	FALSE	FALSE	ukb-b-453	15	77832762	0.000121687	463010	0.43	Diagnoses - main ICD10: I21.0 Acute transmural myocardial infarction of anterior wall || id:ukb-b-453	Diagnoses - main ICD10: I21.0 Acute transmural myocardial infarction of anterior wall	Diagnoses - main ICD10: I21.0 Acute transmural myocardial infarction of anterior wall || ||	TRUE	igd	NA	NA	NA	NA	NA	NA	NA	462933	3.69999e-10	0.000358865	15	77832762	ukb-b-14609	Treatment/medication code: metformin || id:ukb-b-14609	TRUE	reported	igd	2	TRUE
rs7376543	G	T	G	T	-0.00232207	-9.89039e-05	0.68871	0.688704	FALSE	FALSE	FALSE	ukb-b-453	4	49310408	0.00013188	463010	0.450001	Diagnoses - main ICD10: I21.0 Acute transmural myocardial infarction of anterior wall || id:ukb-b-453	Diagnoses - main ICD10: I21.0 Acute transmural myocardial infarction of anterior wall	Diagnoses - main ICD10: I21.0 Acute transmural myocardial infarction of anterior wall || ||	TRUE	igd	NA	NA	NA	NA	NA	NA	NA	462933	2.39999e-09	0.00038888	4	49310408	ukb-b-14609	Treatment/medication code: metformin || id:ukb-b-14609	TRUE	reported	igd	2	TRUE
rs7482891	G	A	G	A	-0.00217361	-0.000126687	0.622096	0.622092	FALSE	FALSE	FALSE	ukb-b-453	11	2197112	0.000113322	463010	0.26	Diagnoses - main ICD10: I21.0 Acute transmural myocardial infarction of anterior wall || id:ukb-b-453	Diagnoses - main ICD10: I21.0 Acute transmural myocardial infarction of anterior wall	Diagnoses - main ICD10: I21.0 Acute transmural myocardial infarction of anterior wall || ||	TRUE	igd	NA	NA	NA	NA	NA	NA	NA	462933	7.8001e-11	0.000334189	11	2197112	ukb-b-14609	Treatment/medication code: metformin || id:ukb-b-14609	TRUE	reported	igd	2	TRUE
rs7756992	G	A	G	A	0.00319744	-4.33753e-05	0.266365	0.308715	FALSE	FALSE	FALSE	ukb-b-453	6	20685486	0.000118642	463010	0.709999	Diagnoses - main ICD10: I21.0 Acute transmural myocardial infarction of anterior wall || id:ukb-b-453	Diagnoses - main ICD10: I21.0 Acute transmural myocardial infarction of anterior wall	Diagnoses - main ICD10: I21.0 Acute transmural myocardial infarction of anterior wall || ||	TRUE	igd	TRUE	rs7756992	rs9356744	G	A	C	T	462933	2.19989e-18	0.000365589	6	20679709	ukb-b-14609	Treatment/medication code: metformin || id:ukb-b-14609	TRUE	reported	igd	2	TRUE
rs780093	C	T	C	T	0.00206338	-3.76392e-05	0.615229	0.615236	FALSE	FALSE	FALSE	ukb-b-453	2	27742603	0.000112615	463010	0.74	Diagnoses - main ICD10: I21.0 Acute transmural myocardial infarction of anterior wall || id:ukb-b-453	Diagnoses - main ICD10: I21.0 Acute transmural myocardial infarction of anterior wall	Diagnoses - main ICD10: I21.0 Acute transmural myocardial infarction of anterior wall || ||	TRUE	igd	NA	NA	NA	NA	NA	NA	NA	462933	5.1e-10	0.000332018	2	27742603	ukb-b-14609	Treatment/medication code: metformin || id:ukb-b-14609	TRUE	reported	igd	2	TRUE
rs849142	C	T	C	T	-0.00239601	-4.74504e-05	0.505093	0.505096	FALSE	FALSE	FALSE	ukb-b-453	7	28185891	0.000109638	463010	0.67	Diagnoses - main ICD10: I21.0 Acute transmural myocardial infarction of anterior wall || id:ukb-b-453	Diagnoses - main ICD10: I21.0 Acute transmural myocardial infarction of anterior wall	Diagnoses - main ICD10: I21.0 Acute transmural myocardial infarction of anterior wall || ||	TRUE	igd	NA	NA	NA	NA	NA	NA	NA	462933	1.29987e-13	0.00032333	7	28185891	ukb-b-14609	Treatment/medication code: metformin || id:ukb-b-14609	TRUE	reported	igd	2	TRUE
rs9273268	C	T	C	T	0.00227428	8.79314e-05	0.301139	0.301132	FALSE	FALSE	FALSE	ukb-b-453	6	32614334	0.000140237	463010	0.53	Diagnoses - main ICD10: I21.0 Acute transmural myocardial infarction of anterior wall || id:ukb-b-453	Diagnoses - main ICD10: I21.0 Acute transmural myocardial infarction of anterior wall	Diagnoses - main ICD10: I21.0 Acute transmural myocardial infarction of anterior wall || ||	TRUE	igd	NA	NA	NA	NA	NA	NA	NA	462933	3.79997e-08	0.00041352	6	32614334	ukb-b-14609	Treatment/medication code: metformin || id:ukb-b-14609	TRUE	reported	igd	2	TRUE
rs9669278	C	T	C	T	0.00189443	0.000104643	0.51868	0.51868	FALSE	FALSE	FALSE	ukb-b-453	12	66374587	0.000110317	463010	0.34	Diagnoses - main ICD10: I21.0 Acute transmural myocardial infarction of anterior wall || id:ukb-b-453	Diagnoses - main ICD10: I21.0 Acute transmural myocardial infarction of anterior wall	Diagnoses - main ICD10: I21.0 Acute transmural myocardial infarction of anterior wall || ||	TRUE	igd	NA	NA	NA	NA	NA	NA	NA	462933	5.80003e-09	0.000325329	12	66374587	ukb-b-14609	Treatment/medication code: metformin || id:ukb-b-14609	TRUE	reported	igd	2	TRUE

## Sheet: S5
Table S5 IVs used to assess the genetic association between metformin and acute transmural MI of anterior wall
SNP	effect_allele.exposure	other_allele.exposure	effect_allele.outcome	other_allele.outcome	beta.exposure	beta.outcome	eaf.exposure	eaf.outcome	remove	palindromic	ambiguous	id.outcome	chr	pos	se.outcome	samplesize.outcome	pval.outcome	outcome	originalname.outcome	outcome.deprecated	mr_keep.outcome	data_source.outcome	proxy.outcome	target_snp.outcome	proxy_snp.outcome	target_a1.outcome	target_a2.outcome	proxy_a1.outcome	proxy_a2.outcome	samplesize.exposure	pval.exposure	se.exposure	chr.exposure	pos.exposure	id.exposure	exposure	mr_keep.exposure	pval_origin.exposure	data_source.exposure	action	mr_keep
rs10001190	G	A	G	A	0.0026373	-9.11851e-05	0.632112	0.632103	FALSE	FALSE	FALSE	ukb-b-5126	4	6284633	0.000129335	463010	0.48	Diagnoses - main ICD10: I21.1 Acute transmural myocardial infarction of inferior wall || id:ukb-b-5126	Diagnoses - main ICD10: I21.1 Acute transmural myocardial infarction of inferior wall	Diagnoses - main ICD10: I21.1 Acute transmural myocardial infarction of inferior wall || ||	TRUE	igd	NA	NA	NA	NA	NA	NA	NA	462933	3.90032e-15	0.000335655	4	6284633	ukb-b-14609	Treatment/medication code: metformin || id:ukb-b-14609	TRUE	reported	igd	2	TRUE
rs10195252	C	T	C	T	-0.00191685	-2.59086e-05	0.405055	0.40506	FALSE	FALSE	FALSE	ukb-b-5126	2	165513091	0.000127026	463010	0.84	Diagnoses - main ICD10: I21.1 Acute transmural myocardial infarction of inferior wall || id:ukb-b-5126	Diagnoses - main ICD10: I21.1 Acute transmural myocardial infarction of inferior wall	Diagnoses - main ICD10: I21.1 Acute transmural myocardial infarction of inferior wall || ||	TRUE	igd	NA	NA	NA	NA	NA	NA	NA	462933	6.1e-09	0.000329621	2	165513091	ukb-b-14609	Treatment/medication code: metformin || id:ukb-b-14609	TRUE	reported	igd	2	TRUE
rs10420309	G	A	G	A	-0.00189448	-0.000199625	0.437532	0.437533	FALSE	FALSE	FALSE	ukb-b-5126	19	46150182	0.000126216	463010	0.11	Diagnoses - main ICD10: I21.1 Acute transmural myocardial infarction of inferior wall || id:ukb-b-5126	Diagnoses - main ICD10: I21.1 Acute transmural myocardial infarction of inferior wall	Diagnoses - main ICD10: I21.1 Acute transmural myocardial infarction of inferior wall || ||	TRUE	igd	NA	NA	NA	NA	NA	NA	NA	462933	7.39997e-09	0.000327625	19	46150182	ukb-b-14609	Treatment/medication code: metformin || id:ukb-b-14609	TRUE	reported	igd	2	TRUE
rs11658063	G	C	G	C	-0.0026474	3.09388e-05	0.602828	0.602825	FALSE	TRUE	FALSE	ukb-b-5126	17	36103872	0.000128433	463010	0.81	Diagnoses - main ICD10: I21.1 Acute transmural myocardial infarction of inferior wall || id:ukb-b-5126	Diagnoses - main ICD10: I21.1 Acute transmural myocardial infarction of inferior wall	Diagnoses - main ICD10: I21.1 Acute transmural myocardial infarction of inferior wall || ||	TRUE	igd	NA	NA	NA	NA	NA	NA	NA	462933	1.99986e-15	0.000333353	17	36103872	ukb-b-14609	Treatment/medication code: metformin || id:ukb-b-14609	TRUE	reported	igd	2	TRUE
rs11708067	G	A	G	A	-0.00216544	7.85073e-05	0.242368	0.24236	FALSE	FALSE	FALSE	ukb-b-5126	3	123065778	0.000145363	463010	0.59	Diagnoses - main ICD10: I21.1 Acute transmural myocardial infarction of inferior wall || id:ukb-b-5126	Diagnoses - main ICD10: I21.1 Acute transmural myocardial infarction of inferior wall	Diagnoses - main ICD10: I21.1 Acute transmural myocardial infarction of inferior wall || ||	TRUE	igd	NA	NA	NA	NA	NA	NA	NA	462933	9.49992e-09	0.000377254	3	123065778	ukb-b-14609	Treatment/medication code: metformin || id:ukb-b-14609	TRUE	reported	igd	2	TRUE
rs1215468	G	A	G	A	-0.00292874	-0.000142558	0.291405	0.291413	FALSE	FALSE	FALSE	ukb-b-5126	13	80707429	0.000137856	463010	0.3	Diagnoses - main ICD10: I21.1 Acute transmural myocardial infarction of inferior wall || id:ukb-b-5126	Diagnoses - main ICD10: I21.1 Acute transmural myocardial infarction of inferior wall	Diagnoses - main ICD10: I21.1 Acute transmural myocardial infarction of inferior wall || ||	TRUE	igd	NA	NA	NA	NA	NA	NA	NA	462933	2.70023e-16	0.00035782	13	80707429	ukb-b-14609	Treatment/medication code: metformin || id:ukb-b-14609	TRUE	reported	igd	2	TRUE
rs13266634	T	C	T	C	-0.00254288	3.55958e-06	0.309592	0.30959	FALSE	FALSE	FALSE	ukb-b-5126	8	118184783	0.000134903	463010	0.98	Diagnoses - main ICD10: I21.1 Acute transmural myocardial infarction of inferior wall || id:ukb-b-5126	Diagnoses - main ICD10: I21.1 Acute transmural myocardial infarction of inferior wall	Diagnoses - main ICD10: I21.1 Acute transmural myocardial infarction of inferior wall || ||	TRUE	igd	NA	NA	NA	NA	NA	NA	NA	462933	3.80014e-13	0.000350136	8	118184783	ukb-b-14609	Treatment/medication code: metformin || id:ukb-b-14609	TRUE	reported	igd	2	TRUE
rs1421085	C	T	C	T	0.00352358	4.89238e-05	0.403451	0.403443	FALSE	FALSE	FALSE	ukb-b-5126	16	53800954	0.000127001	463010	0.7	Diagnoses - main ICD10: I21.1 Acute transmural myocardial infarction of inferior wall || id:ukb-b-5126	Diagnoses - main ICD10: I21.1 Acute transmural myocardial infarction of inferior wall	Diagnoses - main ICD10: I21.1 Acute transmural myocardial infarction of inferior wall || ||	TRUE	igd	NA	NA	NA	NA	NA	NA	NA	462933	1.10002e-26	0.000329648	16	53800954	ukb-b-14609	Treatment/medication code: metformin || id:ukb-b-14609	TRUE	reported	igd	2	TRUE
rs1496653	G	A	G	A	-0.00291936	5.04469e-05	0.203441	0.232035	FALSE	FALSE	FALSE	ukb-b-5126	3	23456161	0.000147529	463010	0.73	Diagnoses - main ICD10: I21.1 Acute transmural myocardial infarction of inferior wall || id:ukb-b-5126	Diagnoses - main ICD10: I21.1 Acute transmural myocardial infarction of inferior wall	Diagnoses - main ICD10: I21.1 Acute transmural myocardial infarction of inferior wall || ||	TRUE	igd	TRUE	rs1496653	rs35381236	G	A	C	T	462933	3.50026e-13	0.000401455	3	23454790	ukb-b-14609	Treatment/medication code: metformin || id:ukb-b-14609	TRUE	reported	igd	2	TRUE
rs1515096	T	C	T	C	0.00254389	1.09593e-05	0.426595	0.426596	FALSE	FALSE	FALSE	ukb-b-5126	2	227168672	0.000137324	463010	0.94	Diagnoses - main ICD10: I21.1 Acute transmural myocardial infarction of inferior wall || id:ukb-b-5126	Diagnoses - main ICD10: I21.1 Acute transmural myocardial infarction of inferior wall	Diagnoses - main ICD10: I21.1 Acute transmural myocardial infarction of inferior wall || ||	TRUE	igd	NA	NA	NA	NA	NA	NA	NA	462933	9.3994e-13	0.000356342	2	227168672	ukb-b-14609	Treatment/medication code: metformin || id:ukb-b-14609	TRUE	reported	igd	2	TRUE
rs1613295	G	T	G	T	0.00240145	-7.74042e-05	0.578289	0.578293	FALSE	FALSE	FALSE	ukb-b-5126	10	80954789	0.000126292	463010	0.54	Diagnoses - main ICD10: I21.1 Acute transmural myocardial infarction of inferior wall || id:ukb-b-5126	Diagnoses - main ICD10: I21.1 Acute transmural myocardial infarction of inferior wall	Diagnoses - main ICD10: I21.1 Acute transmural myocardial infarction of inferior wall || ||	TRUE	igd	NA	NA	NA	NA	NA	NA	NA	462933	2.39994e-13	0.000327761	10	80954789	ukb-b-14609	Treatment/medication code: metformin || id:ukb-b-14609	TRUE	reported	igd	2	TRUE
rs17513135	T	C	T	C	0.0022746	0.000109617	0.227468	0.227463	FALSE	FALSE	FALSE	ukb-b-5126	1	40035686	0.000148658	463010	0.46	Diagnoses - main ICD10: I21.1 Acute transmural myocardial infarction of inferior wall || id:ukb-b-5126	Diagnoses - main ICD10: I21.1 Acute transmural myocardial infarction of inferior wall	Diagnoses - main ICD10: I21.1 Acute transmural myocardial infarction of inferior wall || ||	TRUE	igd	NA	NA	NA	NA	NA	NA	NA	462933	3.69999e-09	0.000385776	1	40035686	ukb-b-14609	Treatment/medication code: metformin || id:ukb-b-14609	TRUE	reported	igd	2	TRUE
rs2009222	C	T	C	T	0.00189842	-7.14729e-05	0.632367	0.632373	FALSE	FALSE	FALSE	ukb-b-5126	19	13034543	0.000129006	463010	0.58	Diagnoses - main ICD10: I21.1 Acute transmural myocardial infarction of inferior wall || id:ukb-b-5126	Diagnoses - main ICD10: I21.1 Acute transmural myocardial infarction of inferior wall	Diagnoses - main ICD10: I21.1 Acute transmural myocardial infarction of inferior wall || ||	TRUE	igd	NA	NA	NA	NA	NA	NA	NA	462933	1.40001e-08	0.000334869	19	13034543	ukb-b-14609	Treatment/medication code: metformin || id:ukb-b-14609	TRUE	reported	igd	2	TRUE
rs2237895	C	A	C	A	0.00249846	-0.000171914	0.415681	0.415681	FALSE	FALSE	FALSE	ukb-b-5126	11	2857194	0.000126238	463010	0.17	Diagnoses - main ICD10: I21.1 Acute transmural myocardial infarction of inferior wall || id:ukb-b-5126	Diagnoses - main ICD10: I21.1 Acute transmural myocardial infarction of inferior wall	Diagnoses - main ICD10: I21.1 Acute transmural myocardial infarction of inferior wall || ||	TRUE	igd	NA	NA	NA	NA	NA	NA	NA	462933	2.39994e-14	0.000327645	11	2857194	ukb-b-14609	Treatment/medication code: metformin || id:ukb-b-14609	TRUE	reported	igd	2	TRUE
rs2796441	A	G	A	G	-0.00182507	0.000147889	0.418465	0.418466	FALSE	FALSE	FALSE	ukb-b-5126	9	84308948	0.000126109	463010	0.24	Diagnoses - main ICD10: I21.1 Acute transmural myocardial infarction of inferior wall || id:ukb-b-5126	Diagnoses - main ICD10: I21.1 Acute transmural myocardial infarction of inferior wall	Diagnoses - main ICD10: I21.1 Acute transmural myocardial infarction of inferior wall || ||	TRUE	igd	NA	NA	NA	NA	NA	NA	NA	462933	2.5e-08	0.000327318	9	84308948	ukb-b-14609	Treatment/medication code: metformin || id:ukb-b-14609	TRUE	reported	igd	2	TRUE
rs34744311	T	C	T	C	-0.00284808	-9.52846e-05	0.377322	0.377312	FALSE	FALSE	FALSE	ukb-b-5126	10	94467287	0.000128824	463010	0.46	Diagnoses - main ICD10: I21.1 Acute transmural myocardial infarction of inferior wall || id:ukb-b-5126	Diagnoses - main ICD10: I21.1 Acute transmural myocardial infarction of inferior wall	Diagnoses - main ICD10: I21.1 Acute transmural myocardial infarction of inferior wall || ||	TRUE	igd	NA	NA	NA	NA	NA	NA	NA	462933	1.59993e-17	0.00033433	10	94467287	ukb-b-14609	Treatment/medication code: metformin || id:ukb-b-14609	TRUE	reported	igd	2	TRUE
rs34872471	C	T	C	T	0.0085635	0.00013164	0.291831	0.291832	FALSE	FALSE	FALSE	ukb-b-5126	10	114754071	0.000137257	463010	0.34	Diagnoses - main ICD10: I21.1 Acute transmural myocardial infarction of inferior wall || id:ukb-b-5126	Diagnoses - main ICD10: I21.1 Acute transmural myocardial infarction of inferior wall	Diagnoses - main ICD10: I21.1 Acute transmural myocardial infarction of inferior wall || ||	TRUE	igd	NA	NA	NA	NA	NA	NA	NA	462933	1.09901e-127	0.000356221	10	114754071	ukb-b-14609	Treatment/medication code: metformin || id:ukb-b-14609	TRUE	reported	igd	2	TRUE
rs459193	G	A	G	A	0.00236399	0.000152332	0.746628	0.746618	FALSE	FALSE	FALSE	ukb-b-5126	5	55806751	0.000142985	463010	0.29	Diagnoses - main ICD10: I21.1 Acute transmural myocardial infarction of inferior wall || id:ukb-b-5126	Diagnoses - main ICD10: I21.1 Acute transmural myocardial infarction of inferior wall	Diagnoses - main ICD10: I21.1 Acute transmural myocardial infarction of inferior wall || ||	TRUE	igd	NA	NA	NA	NA	NA	NA	NA	462933	1.89998e-10	0.000371114	5	55806751	ukb-b-14609	Treatment/medication code: metformin || id:ukb-b-14609	TRUE	reported	igd	2	TRUE
rs4686471	C	T	C	T	0.0018892	0.000171496	0.610082	0.610091	FALSE	FALSE	FALSE	ukb-b-5126	3	187740899	0.000128354	463010	0.18	Diagnoses - main ICD10: I21.1 Acute transmural myocardial infarction of inferior wall || id:ukb-b-5126	Diagnoses - main ICD10: I21.1 Acute transmural myocardial infarction of inferior wall	Diagnoses - main ICD10: I21.1 Acute transmural myocardial infarction of inferior wall || ||	TRUE	igd	NA	NA	NA	NA	NA	NA	NA	462933	1.40001e-08	0.000333106	3	187740899	ukb-b-14609	Treatment/medication code: metformin || id:ukb-b-14609	TRUE	reported	igd	2	TRUE
rs4752792	A	G	A	G	0.00209176	0.000112624	0.544491	0.544471	FALSE	FALSE	FALSE	ukb-b-5126	11	47815702	0.000124975	463010	0.37	Diagnoses - main ICD10: I21.1 Acute transmural myocardial infarction of inferior wall || id:ukb-b-5126	Diagnoses - main ICD10: I21.1 Acute transmural myocardial infarction of inferior wall	Diagnoses - main ICD10: I21.1 Acute transmural myocardial infarction of inferior wall || ||	TRUE	igd	NA	NA	NA	NA	NA	NA	NA	462933	1.09999e-10	0.00032437	11	47815702	ukb-b-14609	Treatment/medication code: metformin || id:ukb-b-14609	TRUE	reported	igd	2	TRUE
rs4932264	C	T	C	T	-0.0022175	5.48833e-06	0.729643	0.72965	FALSE	FALSE	FALSE	ukb-b-5126	15	90422986	0.000140547	463010	0.97	Diagnoses - main ICD10: I21.1 Acute transmural myocardial infarction of inferior wall || id:ukb-b-5126	Diagnoses - main ICD10: I21.1 Acute transmural myocardial infarction of inferior wall	Diagnoses - main ICD10: I21.1 Acute transmural myocardial infarction of inferior wall || ||	TRUE	igd	NA	NA	NA	NA	NA	NA	NA	462933	1.2e-09	0.000364805	15	90422986	ukb-b-14609	Treatment/medication code: metformin || id:ukb-b-14609	TRUE	reported	igd	2	TRUE
rs67232546	T	C	T	C	0.00227404	2.00379e-05	0.212505	0.212506	FALSE	FALSE	FALSE	ukb-b-5126	11	128398938	0.000153404	463010	0.9	Diagnoses - main ICD10: I21.1 Acute transmural myocardial infarction of inferior wall || id:ukb-b-5126	Diagnoses - main ICD10: I21.1 Acute transmural myocardial infarction of inferior wall	Diagnoses - main ICD10: I21.1 Acute transmural myocardial infarction of inferior wall || ||	TRUE	igd	NA	NA	NA	NA	NA	NA	NA	462933	1.09999e-08	0.000398149	11	128398938	ukb-b-14609	Treatment/medication code: metformin || id:ukb-b-14609	TRUE	reported	igd	2	TRUE
rs6769511	C	T	C	T	0.00318225	9.04987e-05	0.315782	0.315785	FALSE	FALSE	FALSE	ukb-b-5126	3	185530290	0.000134105	463010	0.5	Diagnoses - main ICD10: I21.1 Acute transmural myocardial infarction of inferior wall || id:ukb-b-5126	Diagnoses - main ICD10: I21.1 Acute transmural myocardial infarction of inferior wall	Diagnoses - main ICD10: I21.1 Acute transmural myocardial infarction of inferior wall || ||	TRUE	igd	NA	NA	NA	NA	NA	NA	NA	462933	6.00067e-20	0.000348036	3	185530290	ukb-b-14609	Treatment/medication code: metformin || id:ukb-b-14609	TRUE	reported	igd	2	TRUE
rs7018475	G	T	G	T	0.00272318	0.00031359	0.257503	0.257508	FALSE	FALSE	FALSE	ukb-b-5126	9	22137685	0.000142555	463010	0.0280001	Diagnoses - main ICD10: I21.1 Acute transmural myocardial infarction of inferior wall || id:ukb-b-5126	Diagnoses - main ICD10: I21.1 Acute transmural myocardial infarction of inferior wall	Diagnoses - main ICD10: I21.1 Acute transmural myocardial infarction of inferior wall || ||	TRUE	igd	NA	NA	NA	NA	NA	NA	NA	462933	1.80011e-13	0.00037	9	22137685	ukb-b-14609	Treatment/medication code: metformin || id:ukb-b-14609	TRUE	reported	igd	2	TRUE
rs7177055	A	G	A	G	0.00224939	5.04912e-05	0.717474	0.717472	FALSE	FALSE	FALSE	ukb-b-5126	15	77832762	0.00013826	463010	0.709999	Diagnoses - main ICD10: I21.1 Acute transmural myocardial infarction of inferior wall || id:ukb-b-5126	Diagnoses - main ICD10: I21.1 Acute transmural myocardial infarction of inferior wall	Diagnoses - main ICD10: I21.1 Acute transmural myocardial infarction of inferior wall || ||	TRUE	igd	NA	NA	NA	NA	NA	NA	NA	462933	3.69999e-10	0.000358865	15	77832762	ukb-b-14609	Treatment/medication code: metformin || id:ukb-b-14609	TRUE	reported	igd	2	TRUE
rs73188924	A	C	A	C	0.00217376	2.64063e-06	0.224797	0.2248	FALSE	FALSE	FALSE	ukb-b-5126	22	50788567	0.000150135	463010	0.99	Diagnoses - main ICD10: I21.1 Acute transmural myocardial infarction of inferior wall || id:ukb-b-5126	Diagnoses - main ICD10: I21.1 Acute transmural myocardial infarction of inferior wall	Diagnoses - main ICD10: I21.1 Acute transmural myocardial infarction of inferior wall || ||	TRUE	igd	NA	NA	NA	NA	NA	NA	NA	462933	2.39999e-08	0.000389733	22	50788567	ukb-b-14609	Treatment/medication code: metformin || id:ukb-b-14609	TRUE	reported	igd	2	TRUE
rs7376543	G	T	G	T	-0.00232207	-1.47272e-05	0.68871	0.688704	FALSE	FALSE	FALSE	ukb-b-5126	4	49310408	0.000149843	463010	0.92	Diagnoses - main ICD10: I21.1 Acute transmural myocardial infarction of inferior wall || id:ukb-b-5126	Diagnoses - main ICD10: I21.1 Acute transmural myocardial infarction of inferior wall	Diagnoses - main ICD10: I21.1 Acute transmural myocardial infarction of inferior wall || ||	TRUE	igd	NA	NA	NA	NA	NA	NA	NA	462933	2.39999e-09	0.00038888	4	49310408	ukb-b-14609	Treatment/medication code: metformin || id:ukb-b-14609	TRUE	reported	igd	2	TRUE
rs7482891	G	A	G	A	-0.00217361	-6.82014e-05	0.622096	0.622092	FALSE	FALSE	FALSE	ukb-b-5126	11	2197112	0.000128756	463010	0.6	Diagnoses - main ICD10: I21.1 Acute transmural myocardial infarction of inferior wall || id:ukb-b-5126	Diagnoses - main ICD10: I21.1 Acute transmural myocardial infarction of inferior wall	Diagnoses - main ICD10: I21.1 Acute transmural myocardial infarction of inferior wall || ||	TRUE	igd	NA	NA	NA	NA	NA	NA	NA	462933	7.8001e-11	0.000334189	11	2197112	ukb-b-14609	Treatment/medication code: metformin || id:ukb-b-14609	TRUE	reported	igd	2	TRUE
rs7756992	G	A	G	A	0.00319744	0.000411795	0.266365	0.266363	FALSE	FALSE	FALSE	ukb-b-5126	6	20679709	0.000140867	463010	0.00350002	Diagnoses - main ICD10: I21.1 Acute transmural myocardial infarction of inferior wall || id:ukb-b-5126	Diagnoses - main ICD10: I21.1 Acute transmural myocardial infarction of inferior wall	Diagnoses - main ICD10: I21.1 Acute transmural myocardial infarction of inferior wall || ||	TRUE	igd	NA	NA	NA	NA	NA	NA	NA	462933	2.19989e-18	0.000365589	6	20679709	ukb-b-14609	Treatment/medication code: metformin || id:ukb-b-14609	TRUE	reported	igd	2	TRUE
rs780093	C	T	C	T	0.00206338	-1.82427e-05	0.615229	0.615236	FALSE	FALSE	FALSE	ukb-b-5126	2	27742603	0.000127951	463010	0.89	Diagnoses - main ICD10: I21.1 Acute transmural myocardial infarction of inferior wall || id:ukb-b-5126	Diagnoses - main ICD10: I21.1 Acute transmural myocardial infarction of inferior wall	Diagnoses - main ICD10: I21.1 Acute transmural myocardial infarction of inferior wall || ||	TRUE	igd	NA	NA	NA	NA	NA	NA	NA	462933	5.1e-10	0.000332018	2	27742603	ukb-b-14609	Treatment/medication code: metformin || id:ukb-b-14609	TRUE	reported	igd	2	TRUE
rs849142	C	T	C	T	-0.00239601	-2.84014e-05	0.505093	0.505096	FALSE	FALSE	FALSE	ukb-b-5126	7	28185891	0.000124571	463010	0.82	Diagnoses - main ICD10: I21.1 Acute transmural myocardial infarction of inferior wall || id:ukb-b-5126	Diagnoses - main ICD10: I21.1 Acute transmural myocardial infarction of inferior wall	Diagnoses - main ICD10: I21.1 Acute transmural myocardial infarction of inferior wall || ||	TRUE	igd	NA	NA	NA	NA	NA	NA	NA	462933	1.29987e-13	0.00032333	7	28185891	ukb-b-14609	Treatment/medication code: metformin || id:ukb-b-14609	TRUE	reported	igd	2	TRUE
rs9273268	C	T	C	T	0.00227428	-0.000406408	0.301139	0.301132	FALSE	FALSE	FALSE	ukb-b-5126	6	32614334	0.000159335	463010	0.0109999	Diagnoses - main ICD10: I21.1 Acute transmural myocardial infarction of inferior wall || id:ukb-b-5126	Diagnoses - main ICD10: I21.1 Acute transmural myocardial infarction of inferior wall	Diagnoses - main ICD10: I21.1 Acute transmural myocardial infarction of inferior wall || ||	TRUE	igd	NA	NA	NA	NA	NA	NA	NA	462933	3.79997e-08	0.00041352	6	32614334	ukb-b-14609	Treatment/medication code: metformin || id:ukb-b-14609	TRUE	reported	igd	2	TRUE
rs947791	A	G	A	G	0.00228897	0.000111391	0.217618	0.217623	FALSE	FALSE	FALSE	ukb-b-5126	11	65302893	0.000151209	463010	0.46	Diagnoses - main ICD10: I21.1 Acute transmural myocardial infarction of inferior wall || id:ukb-b-5126	Diagnoses - main ICD10: I21.1 Acute transmural myocardial infarction of inferior wall	Diagnoses - main ICD10: I21.1 Acute transmural myocardial infarction of inferior wall || ||	TRUE	igd	NA	NA	NA	NA	NA	NA	NA	462933	5.49997e-09	0.000392464	11	65302893	ukb-b-14609	Treatment/medication code: metformin || id:ukb-b-14609	TRUE	reported	igd	2	TRUE
rs9669278	C	T	C	T	0.00189443	0.000260953	0.51868	0.51868	FALSE	FALSE	FALSE	ukb-b-5126	12	66374587	0.000125342	463010	0.0369999	Diagnoses - main ICD10: I21.1 Acute transmural myocardial infarction of inferior wall || id:ukb-b-5126	Diagnoses - main ICD10: I21.1 Acute transmural myocardial infarction of inferior wall	Diagnoses - main ICD10: I21.1 Acute transmural myocardial infarction of inferior wall || ||	TRUE	igd	NA	NA	NA	NA	NA	NA	NA	462933	5.80003e-09	0.000325329	12	66374587	ukb-b-14609	Treatment/medication code: metformin || id:ukb-b-14609	TRUE	reported	igd	2	TRUE
